# Supplementary material for: Bartonella type IV secretion effector BepC induces stress fiber formation through activation of GEF-H1
Source: PLoS Pathog. 2021 Jan 28;17(1):e1009065. doi: 10.1371/journal.ppat.1009065 (PMC7842913; doi:10.1371/journal.ppat.1009065)
Supplement: S1 Table — The list of identified proteins by LC-MS/MS in the immunoprecipitated samples of BepC and SseK2. Spectral counts of those detected proteins from three biological replicates were reported and processed to get protein ratios and p-values. (XLSX) [file ppat.1009065.s006.xlsx]

## Sheet: Sheet1
Table S1.
Accession#	Protein Name	Mass (Da)	BepC			SseK2			Sum	Ratio	log(Ratio)	log(counts)	P value	log(P value)
			Replicate 1	Replicate 2	Replicate 3	Replicate 1	Replicate 2	Replicate 3
ANM5_HUMAN	Protein arginine N-methyltransferase 5 OS=Homo sapiens GN=PRMT5 PE=1 SV=4	73322	500	488	526	224	221	281	2240	2.10406	1.07317	11.1293	0.000308	3.51145
MEP50_HUMAN	Methylosome protein 50 OS=Homo sapiens GN=WDR77 PE=1 SV=1	37442	220	262	217	115	208	207	1229	1.40699	0.492611	10.2633	0.173728	0.76013
PPM1B_HUMAN	Protein phosphatase 1B OS=Homo sapiens GN=PPM1B PE=1 SV=1	53180	156	147	163	95	245	223	1029	0.991016	-0.0130202	10.007	0.529266	0.276326
PABP1_HUMAN	Polyadenylate-binding protein 1 OS=Homo sapiens GN=PABPC1 PE=1 SV=2	70854	272	241	237	36	104	57	947	4.67692	2.22556	9.88722	0.001303	2.88506
TBB5_HUMAN	Tubulin beta chain OS=Homo sapiens GN=TUBB PE=1 SV=2	50095	103	88	89	118	205	281	884	0.539625	-0.88997	9.7879	0.08465	1.07237
NUCL_HUMAN	Nucleolin OS=Homo sapiens GN=NCL PE=1 SV=3	76625	197	221	228	12	91	91	840	7.11691	2.83125	9.71425	0.005733	2.24162
TBB2C_HUMAN	Tubulin beta-2C chain OS=Homo sapiens GN=TUBB2C PE=1 SV=1	50255	85	79	76	104	201	277	822	0.494904	-1.01478	9.68299	0.085355	1.06877
MTA2_HUMAN	Metastasis-associated protein MTA2 OS=Homo sapiens GN=MTA2 PE=1 SV=1	75717	287	261	269	0.5	0.5	0.5	818.5	544.667	9.08923	9.67684	4e-06	5.39794
UBIQ_HUMAN	Ubiquitin OS=Homo sapiens GN=RPS27A PE=1 SV=1	8560	76	59	63	147	279	191	815	0.352773	-1.50319	9.67066	0.023414	1.63052
RL4_HUMAN	60S ribosomal protein L4 OS=Homo sapiens GN=RPL4 PE=1 SV=5	47953	128	151	128	22	138	114	681	2.6784	1.42137	9.41151	0.287589	0.541228
SCYL2_HUMAN	SCY1-like protein 2 OS=Homo sapiens GN=SCYL2 PE=1 SV=1	104327	101	67	117	117	158	95	655	0.839626	-0.252182	9.35535	0.296586	0.527849
PABP4_HUMAN	Polyadenylate-binding protein 4 OS=Homo sapiens GN=PABPC4 PE=1 SV=1	71080	199	189	170	12	54	30	654	8.58333	3.10154	9.35315	0.000487	3.31247
HSP7C_HUMAN	Heat shock cognate 71 kDa protein OS=Homo sapiens GN=HSPA8 PE=1 SV=1	71082	117	99	100	75	124	120	635	1.06391	0.0893718	9.31061	0.955283	0.019868
HSP71_HUMAN	Heat shock 70 kDa protein 1A/1B OS=Homo sapiens GN=HSPA1A PE=1 SV=5	70294	134	117	120	56	108	91	626	1.59829	0.67653	9.29002	0.07518	1.1239
TBB2A_HUMAN	Tubulin beta-2A chain OS=Homo sapiens GN=TUBB2A PE=1 SV=1	50274	70	70	65	0.5	183	237	625.5	46.8856	5.55107	9.28887	0.372333	0.429068
STK38_HUMAN	Serine/threonine-protein kinase 38 OS=Homo sapiens GN=STK38 PE=1 SV=1	54498	120	105	109	66	97	68	565	1.5012	0.586115	9.14211	0.03524	1.45296
F262_HUMAN	6-phosphofructo-2-kinase/fructose-2,6-biphosphatase 2 OS=Homo sapiens GN=PFKFB2 PE=1 SV=2	58953	118	108	118	31	114	72	561	2.1309	1.09146	9.13186	0.155028	0.80959
MTA1_HUMAN	Metastasis-associated protein MTA1 OS=Homo sapiens GN=MTA1 PE=1 SV=2	81420	175	188	189	0.5	0.5	0.5	553.5	368	8.52356	9.11244	2e-06	5.69897
TBA1A_HUMAN	Tubulin alpha-1A chain OS=Homo sapiens GN=TUBA1A PE=1 SV=1	50788	65	55	60	46	73	245	544	0.803789	-0.315112	9.08746	0.38123	0.418813
P66B_HUMAN	Transcriptional repressor p66-beta OS=Homo sapiens GN=GATAD2B PE=1 SV=1	65562	162	170	165	0.5	0.5	0.5	498.5	331.333	8.37214	8.96145	1e-06	6
LARP1_HUMAN	La-related protein 1 OS=Homo sapiens GN=LARP1 PE=1 SV=2	123833	163	159	165	0.5	1	3	491.5	180	7.49185	8.94105	1e-06	6
RS3_HUMAN	40S ribosomal protein S3 OS=Homo sapiens GN=RPS3 PE=1 SV=2	26842	89	82	82	40	118	80	491	1.31497	0.395032	8.93958	0.836024	0.0777813
RS4X_HUMAN	40S ribosomal protein S4, X isoform OS=Homo sapiens GN=RPS4X PE=1 SV=2	29807	92	101	84	31	85	84	477	1.71866	0.781283	8.89785	0.237601	0.624152
SART3_HUMAN	Squamous cell carcinoma antigen recognized by T-cells 3 OS=Homo sapiens GN=SART3 PE=1 SV=1	110721	155	162	144	0.5	2	0.5	464	226.333	7.82231	8.85798	8e-06	5.09691
ARHG2_HUMAN	Rho guanine nucleotide exchange factor 2 OS=Homo sapiens GN=ARHGEF2 PE=1 SV=4	112386	146	151	158	0.5	2	0.5	458	227.833	7.83184	8.8392	2e-06	5.69897
P66A_HUMAN	Transcriptional repressor p66-alpha OS=Homo sapiens GN=GATAD2A PE=1 SV=1	68363	162	150	139	0.5	1	0.5	453	250.667	7.96963	8.82337	2.3e-05	4.63827
RLA0_HUMAN	60S acidic ribosomal protein P0 OS=Homo sapiens GN=RPLP0 PE=1 SV=1	34423	88	91	86	11	84	92	452	3.33937	1.73958	8.82018	0.370773	0.430892
RL3_HUMAN	60S ribosomal protein L3 OS=Homo sapiens GN=RPL3 PE=1 SV=2	46365	83	98	85	16	91	60	433	2.56036	1.35635	8.75822	0.212369	0.672909
F263_HUMAN	6-phosphofructo-2-kinase/fructose-2,6-biphosphatase 3 OS=Homo sapiens GN=PFKFB3 PE=1 SV=1	60370	85	90	90	30	83	55	433	1.85134	0.888574	8.75822	0.103679	0.984309
RBM10_HUMAN	RNA-binding protein 10 OS=Homo sapiens GN=RBM10 PE=1 SV=3	103811	90	96	98	16	92	35	427	3.15616	1.65817	8.73809	0.110075	0.958311
RL7A_HUMAN	60S ribosomal protein L7a OS=Homo sapiens GN=RPL7A PE=1 SV=2	30148	75	73	63	33	117	65	426	1.28863	0.365838	8.73471	0.959631	0.0178957
RS3A_HUMAN	40S ribosomal protein S3a OS=Homo sapiens GN=RPS3A PE=1 SV=2	30154	74	75	80	19	99	74	421	1.91113	0.934427	8.71768	0.630291	0.200459
SAHH2_HUMAN	Putative adenosylhomocysteinase 2 OS=Homo sapiens GN=AHCYL1 PE=1 SV=2	59997	159	130	130	0.5	0.5	0.5	420.5	279.333	8.12584	8.71596	0.000135	3.86967
F175B_HUMAN	BRISC complex subunit Abro1 OS=Homo sapiens GN=FAM175B PE=1 SV=2	47100	147	141	125	0.5	0.5	0.5	414.5	275.333	8.10504	8.69523	3.1e-05	4.50864
CH60_HUMAN	60 kDa heat shock protein, mitochondrial OS=Homo sapiens GN=HSPD1 PE=1 SV=2	61187	92	87	84	19	65	62	409	2.5118	1.32872	8.67596	0.060494	1.21829
ADT2_HUMAN	ADP/ATP translocase 2 OS=Homo sapiens GN=SLC25A5 PE=1 SV=6	33102	47	36	40	81	101	104	409	0.440433	-1.18301	8.67596	0.002344	2.63004
HDAC1_HUMAN	Histone deacetylase 1 OS=Homo sapiens GN=HDAC1 PE=1 SV=1	55638	138	127	137	0.5	3	0.5	406	197.444	7.6253	8.66534	3e-06	5.52288
MTA3_HUMAN	Metastasis-associated protein MTA3 OS=Homo sapiens GN=MTA3 PE=1 SV=2	68202	129	136	132	0.5	0.5	0.5	398.5	264.667	8.04803	8.63844	1e-06	6
RL7_HUMAN	60S ribosomal protein L7 OS=Homo sapiens GN=RPL7 PE=1 SV=1	29264	63	70	77	25	84	74	393	1.46462	0.550531	8.61839	0.654999	0.183759
ACTB_HUMAN	Actin, cytoplasmic 1 OS=Homo sapiens GN=ACTB PE=1 SV=1	42052	36	50	44	57	113	69	369	0.570579	-0.809501	8.52748	0.10647	0.972773
DDX3X_HUMAN	ATP-dependent RNA helicase DDX3X OS=Homo sapiens GN=DDX3X PE=1 SV=3	73597	95	88	88	10	60	27	368	4.74198	2.24549	8.52356	0.017505	1.75684
HNRPU_HUMAN	Heterogeneous nuclear ribonucleoprotein U OS=Homo sapiens GN=HNRNPU PE=1 SV=6	91269	70	87	72	10	78	50	367	3.18513	1.67135	8.51964	0.212107	0.673445
RL6_HUMAN	60S ribosomal protein L6 OS=Homo sapiens GN=RPL6 PE=1 SV=3	32765	51	55	66	8	92	91	363	2.56603	1.35954	8.50383	0.833271	0.0792137
PPM1G_HUMAN	Protein phosphatase 1G OS=Homo sapiens GN=PPM1G PE=1 SV=1	59919	122	115	113	0.5	0.5	3	354	170.556	7.4141	8.46761	2e-06	5.69897
PABP3_HUMAN	Polyadenylate-binding protein 3 OS=Homo sapiens GN=PABPC3 PE=1 SV=2	70215	132	113	107	0.5	0.5	0.5	353.5	234.667	7.87447	8.46557	0.000101	3.99568
HNRH1_HUMAN	Heterogeneous nuclear ribonucleoprotein H OS=Homo sapiens GN=HNRNPH1 PE=1 SV=4	49484	67	71	69	24	63	55	349	1.7244	0.786093	8.44708	0.143999	0.841641
RBBP4_HUMAN	Histone-binding protein RBBP4 OS=Homo sapiens GN=RBBP4 PE=1 SV=3	47911	131	105	91	1	15	0.5	343.5	106.667	6.73697	8.42417	0.001214	2.91578
RBBP7_HUMAN	Histone-binding protein RBBP7 OS=Homo sapiens GN=RBBP7 PE=1 SV=1	48132	120	93	93	0.5	15	12	333.5	84.65	6.40344	8.38154	0.000757	3.1209
HDAC2_HUMAN	Histone deacetylase 2 OS=Homo sapiens GN=HDAC2 PE=1 SV=2	55899	117	96	114	0.5	0.5	2	330	161	7.33092	8.36632	8e-05	4.09691
IF2B1_HUMAN	Insulin-like growth factor 2 mRNA-binding protein 1 OS=Homo sapiens GN=IGF2BP1 PE=1 SV=1	63759	77	82	70	4	42	54	329	7.49956	2.90681	8.36194	0.049811	1.30267
HNRPK_HUMAN	Heterogeneous nuclear ribonucleoprotein K OS=Homo sapiens GN=HNRNPK PE=1 SV=1	51230	74	75	67	2	62	47	327	13.2117	3.72375	8.35315	0.126861	0.896672
SETD2_HUMAN	Histone-lysine N-methyltransferase SETD2 (EC 2.1.1.43) (HIF-1) (Huntingtin yeast partner B) (Huntingtin-interacting protein 1) (HIP-1) (Huntingtin-interacting protein B) (Lysine N-methyltransferase 3A) (SET domain-containing protein 2) (hSET2) (p231HBP)	287596	117	98	110	0.5	1	0.5	327	184	7.52356	8.35315	4.2e-05	4.37675
RIOK1_HUMAN	Serine/threonine-protein kinase RIO1 OS=Homo sapiens GN=RIOK1 PE=1 SV=2	65884	65	77	67	0.5	71	32	312.5	44.3928	5.47225	8.28771	0.164969	0.782598
ADT3_HUMAN	ADP/ATP translocase 3 OS=Homo sapiens GN=SLC25A6 PE=1 SV=4	33073	30	30	28	72	83	68	311	0.396626	-1.33415	8.28077	0.000579	3.23732
TBB4_HUMAN	Tubulin beta-4 chain OS=Homo sapiens GN=TUBB4 PE=1 SV=2	50010	0	61	0.5	0.5	0.5	248	310.5	40.6673	5.3458	8.27845	0.502704	0.298688
RS8_HUMAN	40S ribosomal protein S8 OS=Homo sapiens GN=RPS8 PE=1 SV=2	24475	45	54	51	18	67	65	300	1.36353	0.447345	8.22882	0.999999	4.34295e-07
HS71L_HUMAN	Heat shock 70 kDa protein 1-like OS=Homo sapiens GN=HSPA1L PE=1 SV=2	70730	56	49	50	40	58	45	298	1.11865	0.161754	8.21917	0.527844	0.277494
RS6_HUMAN	40S ribosomal protein S6 OS=Homo sapiens GN=RPS6 PE=1 SV=1	28834	59	66	61	10	53	48	297	2.80537	1.48819	8.21432	0.142862	0.845083
TBB3_HUMAN	Tubulin beta-3 chain OS=Homo sapiens GN=TUBB3 PE=1 SV=2	50856	40	41	38	0.5	0.5	172	292	54.0736	5.75685	8.18982	0.768629	0.114283
RS2_HUMAN	40S ribosomal protein S2 OS=Homo sapiens GN=RPS2 PE=1 SV=2	31590	49	46	47	25	70	51	288	1.17957	0.238262	8.16993	0.923669	0.0344836
UBXN7_HUMAN	UBX domain-containing protein 7 OS=Homo sapiens GN=UBXN7 PE=1 SV=2	55227	102	86	89	0.5	0.5	0.5	278.5	184.667	7.52878	8.12153	4.8e-05	4.31876
PRP31_HUMAN	U4/U6 small nuclear ribonucleoprotein Prp31 OS=Homo sapiens GN=PRPF31 PE=1 SV=2	55649	63	68	67	11	45	19	273	3.58823	1.84327	8.09276	0.016799	1.77472
ALBU_HUMAN	Serum albumin OS=Homo sapiens GN=ALB PE=1 SV=2	71317	44	38	38	38	92	22	272	1.0994	0.136721	8.08746	0.642382	0.192207
GRP78_HUMAN	78 kDa glucose-regulated protein OS=Homo sapiens GN=HSPA5 PE=1 SV=2	72402	63	61	54	14	38	41	271	2.47411	1.30691	8.08215	0.034217	1.46576
ST38L_HUMAN	Serine/threonine-protein kinase 38-like OS=Homo sapiens GN=STK38L PE=1 SV=3	54196	48	48	50	35	57	25	263	1.40451	0.490068	8.03892	0.365309	0.43734
P53_HUMAN	Cellular tumor antigen p53 OS=Homo sapiens GN=TP53 PE=1 SV=4	44196	89	87	85	0.5	0.5	0.5	262.5	174	7.44294	8.03617	1e-06	6
RL8_HUMAN	60S ribosomal protein L8 OS=Homo sapiens GN=RPL8 PE=1 SV=2	28235	51	50	54	24	51	32	262	1.59763	0.675934	8.03342	0.119329	0.923254
HNRPM_HUMAN	Heterogeneous nuclear ribonucleoprotein M OS=Homo sapiens GN=HNRNPM PE=1 SV=3	77749	29	30	32	11	114	39	255	1.24001	0.310353	7.99435	0.473176	0.324977
TCPA_HUMAN	T-complex protein 1 subunit alpha OS=Homo sapiens GN=TCP1 PE=1 SV=1	60819	10	11	14	42	97	81	255	0.174779	-2.5164	7.99435	0.019684	1.70589
IF4B_HUMAN	Eukaryotic translation initiation factor 4B OS=Homo sapiens GN=EIF4B PE=1 SV=2	69167	55	51	57	3	70	16	252	7.54147	2.91485	7.97728	0.297021	0.527213
TCPE_HUMAN	T-complex protein 1 subunit epsilon OS=Homo sapiens GN=CCT5 PE=1 SV=1	60089	11	11	14	19	113	81	249	0.283044	-1.8209	7.96	0.099436	1.00246
KAP0_HUMAN	cAMP-dependent protein kinase type I-alpha regulatory subunit OS=Homo sapiens GN=PRKAR1A PE=1 SV=1	43183	82	85	77	0.5	0.5	0.5	245.5	162.667	7.34577	7.93958	4e-06	5.39794
SAHH3_HUMAN	Putative adenosylhomocysteinase 3 OS=Homo sapiens GN=AHCYL2 PE=1 SV=1	67705	97	73	69	0.5	0.5	0.5	240.5	159.333	7.3159	7.90989	0.000824	3.08407
TBB2B_HUMAN	Tubulin beta-2B chain OS=Homo sapiens GN=TUBB2B PE=1 SV=1	50377	0.5	0.5	0.5	0.5	0.5	237	239.5	0.66737	-0.583441	7.90388	0.373901	0.427243
DHX15_HUMAN	Putative pre-mRNA-splicing factor ATP-dependent RNA helicase DHX15 OS=Homo sapiens GN=DHX15 PE=1 SV=2	91673	36	39	52	1	69	41	238	12.6112	3.65663	7.89482	0.806048	0.0936391
RL13_HUMAN	60S ribosomal protein L13 OS=Homo sapiens GN=RPL13 PE=1 SV=4	24304	33	34	31	22	75	42	237	0.897143	-0.15659	7.88874	0.427111	0.369459
RL5_HUMAN	60S ribosomal protein L5 OS=Homo sapiens GN=RPL5 PE=1 SV=3	34569	43	51	41	0.5	47	53	235.5	29.2862	4.87215	7.87958	0.532855	0.273391
PTBP1_HUMAN	Polypyrimidine tract-binding protein 1 OS=Homo sapiens GN=PTBP1 PE=1 SV=1	57357	64	64	60	0.5	21	25	234.5	44.4825	5.47517	7.87344	0.003606	2.44297
HSP76_HUMAN	Heat shock 70 kDa protein 6 OS=Homo sapiens GN=HSPA6 PE=1 SV=2	71440	41	35	30	28	54	46	234	0.921536	-0.117888	7.87036	0.427874	0.368684
DHX9_HUMAN	ATP-dependent RNA helicase A OS=Homo sapiens GN=DHX9 PE=1 SV=4	142181	47	69	51	4	12	48	231	6.1875	2.62936	7.85175	0.085788	1.06657
MRI40_HUMAN	BRCA1-A complex subunit MERIT40 OS=Homo sapiens GN=MERIT40 PE=1 SV=1	37050	71	83	74	0.5	0.5	0.5	229.5	152	7.24793	7.84235	3.1e-05	4.50864
RL18_HUMAN	60S ribosomal protein L18 OS=Homo sapiens GN=RPL18 PE=1 SV=2	21735	26	38	36	15	75	37	227	1.07099	0.0989463	7.82655	0.641773	0.192619
TBB8_HUMAN	Tubulin beta-8 chain OS=Homo sapiens GN=TUBB8 PE=1 SV=2	50257	23	21	21	0.5	0.5	159	225	29.3774	4.87663	7.81378	0.581252	0.235636
ICLN_HUMAN	Methylosome subunit pICln OS=Homo sapiens GN=CLNS1A PE=1 SV=1	26370	18	19	23	34	74	55	223	0.40145	-1.31671	7.8009	0.042117	1.37554
ILF3_HUMAN	Interleukin enhancer-binding factor 3 OS=Homo sapiens GN=ILF3 PE=1 SV=3	95678	50	40	48	0.5	53	29	220.5	34.1366	5.09325	7.78463	0.298022	0.525752
YBOX1_HUMAN	Nuclease-sensitive element-binding protein 1 OS=Homo sapiens GN=YBX1 PE=1 SV=3	35903	47	48	45	6	35	35	216	3.49683	1.80605	7.75489	0.092883	1.03206
TAB1_HUMAN	Mitogen-activated protein kinase kinase kinase 7-interacting protein 1 OS=Homo sapiens GN=MAP3K7IP1 PE=1 SV=1	54895	41	41	42	6	33	50	213	2.97192	1.57139	7.73471	0.414112	0.382882
BRCC3_HUMAN	Lys-63-specific deubiquitinase BRCC36 OS=Homo sapiens GN=BRCC3 PE=1 SV=2	36448	73	70	67	0.5	0.5	0.5	211.5	140	7.12928	7.72451	2e-06	5.69897
ATPA_HUMAN	ATP synthase subunit alpha, mitochondrial OS=Homo sapiens GN=ATP5A1 PE=1 SV=1	59828	5	7	7	27	75	86	207	0.119971	-3.05924	7.69349	0.035946	1.44435
PSA4_HUMAN	Proteasome subunit alpha type-4 OS=Homo sapiens GN=PSMA4 PE=1 SV=1	29750	23	22	27	55	47	30	204	0.595422	-0.748015	7.67243	0.056576	1.24737
DDX5_HUMAN	Probable ATP-dependent RNA helicase DDX5 OS=Homo sapiens GN=DDX5 PE=1 SV=1	69618	38	48	39	4	37	37	203	3.95045	1.98202	7.66534	0.243061	0.614285
HNRH2_HUMAN	Heterogeneous nuclear ribonucleoprotein H2 OS=Homo sapiens GN=HNRNPH2 PE=1 SV=1	49517	30	34	38	16	43	37	198	1.23091	0.299723	7.62936	0.825634	0.0832124
TCPQ_HUMAN	T-complex protein 1 subunit theta OS=Homo sapiens GN=CCT8 PE=1 SV=4	60153	3	3	3	35	99	55	198	0.0568543	-4.13659	7.62936	0.033727	1.47202
DDX21_HUMAN	Nucleolar RNA helicase 2 OS=Homo sapiens GN=DDX21 PE=1 SV=5	87804	40	55	42	0.5	32	22	191.5	27.8759	4.80095	7.5812	0.057555	1.23992
BRE_HUMAN	BRCA1-A complex subunit BRE OS=Homo sapiens GN=BRE PE=1 SV=2	43980	60	67	60	0.5	0.5	0.5	188.5	124.667	6.96193	7.55842	1.2e-05	4.92082
RS9_HUMAN	40S ribosomal protein S9 OS=Homo sapiens GN=RPS9 PE=1 SV=3	22635	9	39	32	14	57	37	188	0.730644	-0.452759	7.55459	0.576633	0.239101
AT1A1_HUMAN	Sodium/potassium-transporting ATPase subunit alpha-1 OS=Homo sapiens GN=ATP1A1 PE=1 SV=1	114135	0.5	0.5	0.5	60	74	50	185.5	0.00836336	-6.9017	7.53528	0.000944	3.02503
DHX30_HUMAN	Putative ATP-dependent RNA helicase DHX30 OS=Homo sapiens GN=DHX30 PE=1 SV=1	134938	46	29	46	9	32	23	185	2.67245	1.41816	7.53138	0.096152	1.01704
JAK1_HUMAN	Tyrosine-protein kinase JAK1 OS=Homo sapiens GN=JAK1 PE=1 SV=2	135016	13	14	16	42	58	42	185	0.310619	-1.68678	7.53138	0.003644	2.43842
TBA1B_HUMAN	Tubulin alpha-1B chain OS=Homo sapiens GN=TUBA1B PE=1 SV=1	50804	65	56	61	0.5	0.5	0.5	183.5	121.333	6.92283	7.51964	2.1e-05	4.67778
RL14_HUMAN	60S ribosomal protein L14 OS=Homo sapiens GN=RPL14 PE=1 SV=4	23531	27	32	26	17	52	29	183	1.03339	0.0473856	7.5157	0.699253	0.155366
TCPD_HUMAN	T-complex protein 1 subunit delta OS=Homo sapiens GN=CCT4 PE=1 SV=4	58401	5	5	5	27	75	66	183	0.109203	-3.19491	7.5157	0.025768	1.58892
RL10A_HUMAN	60S ribosomal protein L10a OS=Homo sapiens GN=RPL10A PE=1 SV=2	24987	31	39	33	16	35	25	179	1.45726	0.54326	7.48382	0.207431	0.683126
KPYM_HUMAN	Pyruvate kinase isozymes M1/M2 OS=Homo sapiens GN=PKM2 PE=1 SV=4	58470	42	14	43	19	28	33	179	1.33785	0.419919	7.48382	0.573646	0.241356
TCPB_HUMAN	T-complex protein 1 subunit beta OS=Homo sapiens GN=CCT2 PE=1 SV=4	57794	8	11	13	17	64	66	179	0.279811	-1.83748	7.48382	0.07562	1.12136
SF3B3_HUMAN	Splicing factor 3B subunit 3 OS=Homo sapiens GN=SF3B3 PE=1 SV=4	136575	27	28	33	11	50	29	178	1.38416	0.469009	7.47573	0.956253	0.0194272
TBA1C_HUMAN	Tubulin alpha-1C chain OS=Homo sapiens GN=TUBA1C PE=1 SV=1	50548	62	54	59	0.5	0.5	0.5	176.5	116.667	6.86625	7.46352	1.6e-05	4.79588
HS90B_HUMAN	Heat shock protein HSP 90-beta OS=Homo sapiens GN=HSP90AB1 PE=1 SV=4	83554	15	10	12	37	53	47	174	0.283135	-1.82044	7.44294	0.002417	2.61672
ATPG_HUMAN	ATP synthase subunit gamma, mitochondrial OS=Homo sapiens GN=ATP5C1 PE=1 SV=1	33032	12	10	13	27	57	47	166	0.298826	-1.74262	7.37504	0.022548	1.64689
ILF2_HUMAN	Interleukin enhancer-binding factor 2 OS=Homo sapiens GN=ILF2 PE=1 SV=2	43263	37	43	39	0.5	15	31	165.5	26.0416	4.70274	7.37069	0.054643	1.26247
PSMD2_HUMAN	26S proteasome non-ATPase regulatory subunit 2 OS=Homo sapiens GN=PSMD2 PE=1 SV=3	100877	0.5	0.5	0.5	53	58	52	164.5	0.00922335	-6.76049	7.36194	8e-06	5.09691
RL17_HUMAN	60S ribosomal protein L17 OS=Homo sapiens GN=RPL17 PE=1 SV=3	21611	16	37	37	9	27	38	164	1.37394	0.458323	7.35755	0.652413	0.185477
IF4A1_HUMAN	Eukaryotic initiation factor 4A-I OS=Homo sapiens GN=EIF4A1 PE=1 SV=1	46353	12	13	10	11	61	57	164	0.493154	-1.01989	7.35755	0.122914	0.910399
IF2B3_HUMAN	Insulin-like growth factor 2 mRNA-binding protein 3 OS=Homo sapiens GN=IGF2BP3 PE=1 SV=2	64008	39	45	36	2	27	15	164	7.85556	2.97371	7.35755	0.030074	1.52181
DDX1_HUMAN	ATP-dependent RNA helicase DDX1 OS=Homo sapiens GN=DDX1 PE=1 SV=2	83349	29	17	32	28	38	18	162	1.08695	0.12029	7.33985	0.799565	0.0971462
GRP75_HUMAN	Stress-70 protein, mitochondrial OS=Homo sapiens GN=HSPA9 PE=1 SV=2	73920	35	29	31	18	25	23	161	1.48409	0.569579	7.33092	0.023951	1.62068
DDX17_HUMAN	Probable ATP-dependent RNA helicase DDX17 OS=Homo sapiens GN=DDX17 PE=1 SV=1	72953	31	38	27	0.5	37	27	160.5	21.3423	4.41565	7.32643	0.407424	0.389953
TCPG_HUMAN	T-complex protein 1 subunit gamma OS=Homo sapiens GN=CCT3 PE=1 SV=4	61066	7	5	8	16	75	49	160	0.222477	-2.16827	7.32193	0.079384	1.10027
MBD3_HUMAN	Methyl-CpG-binding domain protein 3 OS=Homo sapiens GN=MBD3 PE=1 SV=1	33051	51	57	50	0.5	0.5	0.5	159.5	105.333	6.71882	7.31741	1.8e-05	4.74473
ATD3A_HUMAN	ATPase family AAA domain-containing protein 3A OS=Homo sapiens GN=ATAD3A PE=1 SV=2	71610	34	38	32	6	25	22	157	2.8804	1.52627	7.29462	0.050756	1.29451
ADT1_HUMAN	ADP/ATP translocase 1 OS=Homo sapiens GN=SLC25A4 PE=1 SV=4	33271	0	0.5	22	40	44	46	152.5	0.163208	-2.61521	7.25267	0.008638	2.06359
DDB1_HUMAN	DNA damage-binding protein 1 OS=Homo sapiens GN=DDB1 PE=1 SV=1	128142	50	45	40	3	7	7	152	9.60317	3.26351	7.24793	0.000245	3.61083
SF3B1_HUMAN	Splicing factor 3B subunit 1 OS=Homo sapiens GN=SF3B1 PE=1 SV=3	146479	29	45	38	0.5	18	21	151.5	20.7698	4.37642	7.24317	0.037598	1.42484
EF1A1_HUMAN	Elongation factor 1-alpha 1 OS=Homo sapiens GN=EEF1A1 PE=1 SV=1	50451	21	23	24	12	32	36	148	1.04514	0.0636947	7.20945	0.620973	0.206927
CV028_HUMAN	UPF0027 protein C22orf28 OS=Homo sapiens GN=C22orf28 PE=1 SV=1	55688	34	32	32	14	29	7	148	2.70115	1.43357	7.20945	0.070242	1.1534
RL18A_HUMAN	60S ribosomal protein L18a OS=Homo sapiens GN=RPL18A PE=1 SV=2	21034	3	32	33	8	37	34	147	0.736818	-0.44062	7.19967	0.798996	0.0974554
ATD3B_HUMAN	ATPase family AAA domain-containing protein 3B OS=Homo sapiens GN=ATAD3B PE=1 SV=1	73098	34	34	33	0.5	22	23	146.5	23.6601	4.56438	7.19476	0.065484	1.18386
IMA2_HUMAN	Importin subunit alpha-2 OS=Homo sapiens GN=KPNA2 PE=1 SV=1	58168	33	32	33	1	15	31	145	12.0659	3.59287	7.17991	0.121542	0.915274
MCM3_HUMAN	DNA replication licensing factor MCM3 OS=Homo sapiens GN=MCM3 PE=1 SV=3	91551	19	12	21	25	34	31	142	0.596787	-0.744712	7.14975	0.029029	1.53717
AKA11_HUMAN	A-kinase anchor protein 11 OS=Homo sapiens GN=AKAP11 PE=1 SV=1	212946	51	46	43	0.5	0.5	0.5	141.5	93.3333	6.54432	7.14466	3.8e-05	4.42022
TBB6_HUMAN	Tubulin beta-6 chain OS=Homo sapiens GN=TUBB6 PE=1 SV=1	50281	0	17	0.5	0.5	0.5	123	141.5	11.3347	3.50267	7.14466	0.437609	0.358914
TCPZ_HUMAN	T-complex protein 1 subunit zeta OS=Homo sapiens GN=CCT6A PE=1 SV=3	58444	5	4	4	20	53	53	139	0.133648	-2.90349	7.11894	0.026715	1.57324
M3K7_HUMAN	Mitogen-activated protein kinase kinase kinase 7 OS=Homo sapiens GN=MAP3K7 PE=1 SV=1	67895	16	18	18	7	55	24	138	1.121	0.164781	7.10852	0.46561	0.331978
TCPH_HUMAN	T-complex protein 1 subunit eta OS=Homo sapiens GN=CCT7 PE=1 SV=2	59842	6	5	5	18	66	38	138	0.180223	-2.47214	7.10852	0.06415	1.1928
HNRPF_HUMAN	Heterogeneous nuclear ribonucleoprotein F OS=Homo sapiens GN=HNRNPF PE=1 SV=3	45985	25	33	28	0.5	25	23	134.5	17.5125	4.13031	7.07146	0.201819	0.695038
RL13A_HUMAN	60S ribosomal protein L13a OS=Homo sapiens GN=RPL13A PE=1 SV=2	23619	12	30	18	10	40	23	133	0.91087	-0.134684	7.05528	0.691992	0.159899
GNL3_HUMAN	Guanine nucleotide-binding protein-like 3 OS=Homo sapiens GN=GNL3 PE=1 SV=2	62468	31	33	25	3	24	17	133	4.39297	2.1352	7.05528	0.086279	1.06409
IRS4_HUMAN	Insulin receptor substrate 4 OS=Homo sapiens GN=IRS4 PE=1 SV=1	134711	12	19	16	19	24	43	133	0.598446	-0.740707	7.05528	0.161765	0.791115
KAPCA_HUMAN	cAMP-dependent protein kinase catalytic subunit alpha OS=Homo sapiens GN=PRKACA PE=1 SV=2	40678	40	48	41	0.5	0.5	2	132	65.5	6.03342	7.04439	8.2e-05	4.08619
OGT1_HUMAN	UDP-N-acetylglucosamine--peptide N-acetylglucosaminyltransferase 110 kDa subunit OS=Homo sapiens GN=OGT PE=1 SV=3	118104	28	17	18	27	33	7	130	1.37454	0.458948	7.02237	0.884416	0.0533434
PRP4_HUMAN	U4/U6 small nuclear ribonucleoprotein Prp4 OS=Homo sapiens GN=PRPF4 PE=1 SV=2	59097	41	48	38	0.5	1	0.5	129	68.6667	6.10154	7.01123	0.000149	3.82681
HNRPC_HUMAN	Heterogeneous nuclear ribonucleoproteins C1/C2 OS=Homo sapiens GN=HNRNPC PE=1 SV=4	33707	21	26	21	9	27	22	126	1.41695	0.502786	6.97728	0.584846	0.232958
RS11_HUMAN	40S ribosomal protein S11 OS=Homo sapiens GN=RPS11 PE=1 SV=3	18590	1	32	23	23	25	21	125	0.806239	-0.310721	6.96578	0.66482	0.177296
RL24_HUMAN	60S ribosomal protein L24 OS=Homo sapiens GN=RPL24 PE=1 SV=1	17882	7	21	22	7	39	28	124	0.774725	-0.368243	6.9542	0.490959	0.308955
PLAK_HUMAN	Junction plakoglobin OS=Homo sapiens GN=JUP PE=1 SV=3	82434	9	7	7	50	27	23	123	0.247869	-2.01235	6.94251	0.038353	1.4162
SFRS1_HUMAN	Splicing factor, arginine/serine-rich 1 OS=Homo sapiens GN=SFRS1 PE=1 SV=2	27842	25	26	16	3	37	11	118	3.49686	1.80606	6.88264	0.645667	0.189991
RL10_HUMAN	60S ribosomal protein L10 OS=Homo sapiens GN=RPL10 PE=1 SV=4	25044	11	44	24	6	15	16	116	2.08889	1.06274	6.85798	0.238373	0.622743
ATG4B_HUMAN	Cysteine protease ATG4B OS=Homo sapiens GN=ATG4B PE=1 SV=1	45022	44	31	39	0.5	0.5	0.5	115.5	76	6.24793	6.85175	0.000583	3.23433
RL12_HUMAN	60S ribosomal protein L12 OS=Homo sapiens GN=RPL12 PE=1 SV=1	17979	1	26	29	14	16	28	114	0.910714	-0.13493	6.83289	0.949511	0.0225
CHD4_HUMAN	Chromodomain-helicase-DNA-binding protein 4 OS=Homo sapiens GN=CHD4 PE=1 SV=1	219393	34	41	37	0.5	0.5	0.5	113.5	74.6667	6.22239	6.82655	5.4e-05	4.26761
XPO1_HUMAN	Exportin-1 OS=Homo sapiens GN=XPO1 PE=1 SV=1	124447	1	0.5	0.5	16	36	57	111	0.0283869	-5.13863	6.79442	0.039438	1.40409
PRS10_HUMAN	26S protease regulatory subunit S10B OS=Homo sapiens GN=PSMC6 PE=1 SV=1	44430	0	0.5	0.5	5	47	57	110	0.00647008	-7.272	6.78136	0.086709	1.06194
DBPA_HUMAN	DNA-binding protein A OS=Homo sapiens GN=CSDA PE=1 SV=4	40066	30	26	25	0.5	16	12	109.5	21.2361	4.40845	6.77479	0.023201	1.63449
PRS7_HUMAN	26S protease regulatory subunit 7 OS=Homo sapiens GN=PSMC2 PE=1 SV=3	49002	0.5	0.5	0.5	12	44	51	108.5	0.0209447	-5.57727	6.76155	0.042838	1.36817
XPO2_HUMAN	Exportin-2 OS=Homo sapiens GN=CSE1L PE=1 SV=3	111145	0.5	0.5	0.5	12	42	53	108.5	0.0210018	-5.57334	6.76155	0.045456	1.34241
SP16H_HUMAN	FACT complex subunit SPT16 OS=Homo sapiens GN=SUPT16H PE=1 SV=1	120409	31	34	30	2	6	5	108	9.05556	3.1788	6.75489	8.7e-05	4.06048
IMB1_HUMAN	Importin subunit beta-1 OS=Homo sapiens GN=KPNB1 PE=1 SV=2	98420	8	3	3	30	26	38	108	0.153666	-2.70213	6.75489	0.002397	2.62033
RL15_HUMAN	60S ribosomal protein L15 OS=Homo sapiens GN=RPL15 PE=1 SV=2	24245	12	31	26	1	21	15	106	5.06984	2.34194	6.72792	0.263812	0.578705
ACTBL_HUMAN	Beta-actin-like protein 2 OS=Homo sapiens GN=ACTBL2 PE=1 SV=2	42318	10	12	12	13	28	31	106	0.5283	-0.920572	6.72792	0.086789	1.06154
PSMD1_HUMAN	26S proteasome non-ATPase regulatory subunit 1 OS=Homo sapiens GN=PSMD1 PE=1 SV=2	106795	0	0.5	0.5	40	25	38	104	0.0110526	-6.49947	6.70044	0.001946	2.71086
RUVB1_HUMAN	RuvB-like 1 OS=Homo sapiens GN=RUVBL1 PE=1 SV=1	50538	16	12	12	8	24	32	104	0.958333	-0.0614005	6.70044	0.327635	0.48461
TNPO1_HUMAN	Transportin-1 OS=Homo sapiens GN=TNPO1 PE=1 SV=2	103771	0.5	0.5	0.5	15	47	40	103.5	0.0188239	-5.73129	6.69349	0.026075	1.58378
NS1BP_HUMAN	Influenza virus NS1A-binding protein OS=Homo sapiens GN=IVNS1ABP PE=1 SV=3	72937	13	14	13	14	41	7	102	1.04239	0.0598987	6.67243	0.518519	0.285235
SSRP1_HUMAN	FACT complex subunit SSRP1 OS=Homo sapiens GN=SSRP1 PE=1 SV=1	81367	35	31	33	0.5	0.5	1	101	55	5.78136	6.65821	1e-05	5
HS90A_HUMAN	Heat shock protein HSP 90-alpha OS=Homo sapiens GN=HSP90AA1 PE=1 SV=5	85006	0	0.5	0.5	33	39	28	101	0.0102259	-6.61163	6.65821	0.000489	3.31069
IMA1_HUMAN	Importin subunit alpha-1 OS=Homo sapiens GN=KPNA1 PE=1 SV=2	60952	31	32	33	0.5	3	1	100.5	35.2222	5.13841	6.65105	6e-06	5.22185
HS105_HUMAN	Heat shock protein 105 kDa OS=Homo sapiens GN=HSPH1 PE=1 SV=1	97716	10	8	8	25	29	20	100	0.358621	-1.47947	6.64386	0.003994	2.39859
AFAP1_HUMAN	Actin filament-associated protein 1 OS=Homo sapiens GN=AFAP1 PE=1 SV=2	81530	32	33	32	0.5	0.5	0.5	98.5	64.6667	6.01495	6.62205	1e-06	6
EFTU_HUMAN	Elongation factor Tu, mitochondrial OS=Homo sapiens GN=TUFM PE=1 SV=2	49852	1	0.5	1	15	36	45	98.5	0.0342593	-4.86736	6.62205	0.024763	1.6062
MCM7_HUMAN	DNA replication licensing factor MCM7 OS=Homo sapiens GN=MCM7 PE=1 SV=4	81884	2	0.5	0.5	11	40	43	97	0.0686487	-3.86462	6.59991	0.041174	1.38538
PRDX1_HUMAN	Peroxiredoxin-1 OS=Homo sapiens GN=PRDX1 PE=1 SV=1	22324	1	17	17	22	22	17	96	0.606061	-0.722466	6.58496	0.195836	0.708107
SIRT1_HUMAN	NAD-dependent deacetylase sirtuin-1 OS=Homo sapiens GN=SIRT1 PE=1 SV=2	82713	32	26	36	0.5	0.5	0.5	95.5	62.6667	5.96963	6.57743	0.000447	3.34969
RS13_HUMAN	40S ribosomal protein S13 OS=Homo sapiens GN=RPS13 PE=1 SV=2	17212	0	18	19	19	10	29	95	0.818391	-0.289138	6.56986	0.444453	0.352174
F264_HUMAN	6-phosphofructo-2-kinase/fructose-2,6-biphosphatase 4 OS=Homo sapiens GN=PFKFB4 PE=2 SV=6	54690	24	21	22	7	20	0.5	94.5	16.1595	4.01431	6.56224	0.085713	1.06695
2AAA_HUMAN	Serine/threonine-protein phosphatase 2A 65 kDa regulatory subunit A alpha isoform OS=Homo sapiens GN=PPP2R1A PE=1 SV=4	66065	30	17	19	1	16	10	93	10.9875	3.45779	6.53916	0.094005	1.02685
RL21_HUMAN	60S ribosomal protein L21 OS=Homo sapiens GN=RPL21 PE=1 SV=2	18610	11	21	18	8	16	18	92	1.22917	0.297681	6.52356	0.564901	0.248028
PRS6A_HUMAN	26S protease regulatory subunit 6A OS=Homo sapiens GN=PSMC3 PE=1 SV=3	49458	0.5	0.5	0.5	4	32	53	90.5	0.0500197	-4.32136	6.49985	0.109071	0.962291
DDX24_HUMAN	ATP-dependent RNA helicase DDX24 OS=Homo sapiens GN=DDX24 PE=1 SV=1	96899	36	21	30	0.5	1	2	90.5	36	5.16993	6.49985	0.003146	2.50224
HNRPR_HUMAN	Heterogeneous nuclear ribonucleoprotein R OS=Homo sapiens GN=HNRNPR PE=1 SV=1	71184	22	28	22	0.5	11	7	90.5	16.5628	4.04987	6.49985	0.008168	2.08788
RS5_HUMAN	40S ribosomal protein S5 OS=Homo sapiens GN=RPS5 PE=1 SV=4	23033	6	22	20	7	15	20	90	1.10794	0.147875	6.49185	0.766709	0.115369
H12_HUMAN	Histone H1.2 OS=Homo sapiens GN=HIST1H1C PE=1 SV=2	21352	5	7	8	34	23	13	90	0.355597	-1.49168	6.49185	0.053006	1.27567
PRS8_HUMAN	26S protease regulatory subunit 8 OS=Homo sapiens GN=PSMC5 PE=1 SV=1	45768	0	0.5	0.5	10	40	38	89	0.00855263	-6.86942	6.47573	0.04017	1.3961
RL11_HUMAN	60S ribosomal protein L11 OS=Homo sapiens GN=RPL11 PE=1 SV=2	20468	2	21	18	13	16	19	89	0.804572	-0.313707	6.47573	0.723516	0.140552
RL19_HUMAN	60S ribosomal protein L19 OS=Homo sapiens GN=RPL19 PE=1 SV=1	23565	12	22	16	3	20	16	89	2.03333	1.02385	6.47573	0.567785	0.245816
NFAC4_HUMAN	Nuclear factor of activated T-cells, cytoplasmic 4 OS=Homo sapiens GN=NFATC4 PE=1 SV=2	96131	35	29	23	0.5	0.5	0.5	88.5	58	5.85798	6.46761	0.00119	2.92445
CSK21_HUMAN	Casein kinase II subunit alpha OS=Homo sapiens GN=CSNK2A1 PE=1 SV=1	45229	30	28	28	0.5	0.5	1	88	48	5.58496	6.45943	2e-06	5.69897
KAPCB_HUMAN	cAMP-dependent protein kinase catalytic subunit beta OS=Homo sapiens GN=PRKACB PE=1 SV=2	40711	26	33	27	0.5	0.5	0.5	87.5	57.3333	5.8413	6.45121	0.000209	3.67985
LAR1B_HUMAN	La-related protein 1B OS=Homo sapiens GN=LARP1B PE=1 SV=2	105771	30	29	27	0.5	0.5	0.5	87.5	57.3333	5.8413	6.45121	6e-06	5.22185
PRP19_HUMAN	Pre-mRNA-processing factor 19 OS=Homo sapiens GN=PRPF19 PE=1 SV=1	55603	24	23	22	0.5	9	9	87.5	17.6667	4.14296	6.45121	0.004336	2.36291
LTV1_HUMAN	Protein LTV1 homolog OS=Homo sapiens GN=LTV1 PE=1 SV=1	55049	31	29	24	0.5	2	0.5	87	41.5	5.37504	6.44294	0.000228	3.64207
AT2A2_HUMAN	Sarcoplasmic/endoplasmic reticulum calcium ATPase 2 OS=Homo sapiens GN=ATP2A2 PE=1 SV=1	116336	0.5	0.5	0.5	34	28	23	86.5	0.0181007	-5.78781	6.43463	0.000939	3.02733
IF4A3_HUMAN	Eukaryotic initiation factor 4A-III OS=Homo sapiens GN=EIF4A3 PE=1 SV=4	47126	12	20	13	3	21	17	86	1.9057	0.930318	6.42626	0.835275	0.0781705
PSMD3_HUMAN	26S proteasome non-ATPase regulatory subunit 3 OS=Homo sapiens GN=PSMD3 PE=1 SV=2	61054	0	0.5	0.5	8	34	41	84	0.008967	-6.80116	6.39232	0.052856	1.27691
TFR1_HUMAN	Transferrin receptor protein 1 OS=Homo sapiens GN=TFRC PE=1 SV=2	85274	1	1	0.5	30	35	16	83.5	0.0310516	-5.00919	6.3837	0.010033	1.99857
RSSA_HUMAN	40S ribosomal protein SA OS=Homo sapiens GN=RPSA PE=1 SV=4	32947	11	11	11	3	27	20	83	1.54136	0.624202	6.37504	0.471003	0.326976
KBTB6_HUMAN	Kelch repeat and BTB domain-containing protein 6 OS=Homo sapiens GN=KBTBD6 PE=2 SV=1	77400	27	29	25	0.5	0.5	0.5	82.5	54	5.75489	6.36632	2.1e-05	4.67778
RPN1_HUMAN	Dolichyl-diphosphooligosaccharide--protein glycosyltransferase subunit 1 OS=Homo sapiens GN=RPN1 PE=1 SV=1	68641	9	6	10	6	18	33	82	0.712121	-0.489805	6.35755	0.248398	0.604852
EF2_HUMAN	Elongation factor 2 OS=Homo sapiens GN=EEF2 PE=1 SV=4	96246	18	12	9	12	13	18	82	0.974359	-0.0374747	6.35755	0.701077	0.154234
PSD11_HUMAN	26S proteasome non-ATPase regulatory subunit 11 OS=Homo sapiens GN=PSMD11 PE=1 SV=3	47719	0.5	0.5	0.5	15	31	34	81.5	0.0213894	-5.54696	6.34873	0.01136	1.94462
WDR6_HUMAN	WD repeat-containing protein 6 OS=Homo sapiens GN=WDR6 PE=1 SV=1	123585	1	2	0.5	31	23	24	81.5	0.0466826	-4.42097	6.34873	0.000627	3.20273
DNJA1_HUMAN	DnaJ homolog subfamily A member 1 OS=Homo sapiens GN=DNAJA1 PE=1 SV=2	45581	3	6	2	14	31	25	81	0.162611	-2.6205	6.33985	0.018451	1.73398
5NTC_HUMAN	Cytosolic purine 5~-nucleotidase OS=Homo sapiens GN=NT5C2 PE=1 SV=1	65384	12	15	17	14	22	0.5	80.5	11.8463	3.56637	6.33092	0.71764	0.144093
PAIRB_HUMAN	Plasminogen activator inhibitor 1 RNA-binding protein OS=Homo sapiens GN=SERBP1 PE=1 SV=2	44995	22	26	22	0.5	3	7	80.5	18.6032	4.21748	6.33092	0.00102	2.9914
PRS4_HUMAN	26S protease regulatory subunit 4 OS=Homo sapiens GN=PSMC1 PE=1 SV=1	49325	0.5	0.5	0.5	12	40	26	79.5	0.0244658	-5.35309	6.31288	0.034355	1.46401
RL9_HUMAN	60S ribosomal protein L9 OS=Homo sapiens GN=RPL9 PE=1 SV=1	21964	16	25	23	2	8	5	79	5.24167	2.39003	6.30378	0.007211	2.142
SERA_HUMAN	D-3-phosphoglycerate dehydrogenase OS=Homo sapiens GN=PHGDH PE=1 SV=4	57356	0	1	1	10	31	36	79	0.0200119	-5.64299	6.30378	0.034985	1.45612
G3P_HUMAN	Glyceraldehyde-3-phosphate dehydrogenase OS=Homo sapiens GN=GAPDH PE=1 SV=3	36201	7	7	8	17	30	10	79	0.481699	-1.0538	6.30378	0.117737	0.929087
NONO_HUMAN	Non-POU domain-containing octamer-binding protein OS=Homo sapiens GN=NONO PE=1 SV=4	54311	18	12	21	3	22	3	79	4.51515	2.17477	6.30378	0.326565	0.48603
ATPB_HUMAN	ATP synthase subunit beta, mitochondrial OS=Homo sapiens GN=ATP5B PE=1 SV=3	56525	0	0.5	0.5	7	30	40	78	0.00972222	-6.6845	6.2854	0.060511	1.21817
NVL_HUMAN	Nuclear valosin-containing protein-like OS=Homo sapiens GN=NVL PE=1 SV=1	96017	25	21	20	0.5	10	1	77.5	24.0333	4.58696	6.27612	0.006192	2.20817
METK2_HUMAN	S-adenosylmethionine synthetase isoform type-2 OS=Homo sapiens GN=MAT2A PE=1 SV=1	43975	3	2	1	11	35	25	77	0.12329	-3.01987	6.26679	0.036141	1.442
CDC2_HUMAN	Cell division control protein 2 homolog OS=Homo sapiens GN=CDC2 PE=1 SV=2	34117	3	3	0.5	16	26	28	76.5	0.106914	-3.22548	6.25739	0.00511	2.29158
LSG1_HUMAN	Large subunit GTPase 1 homolog OS=Homo sapiens GN=LSG1 PE=1 SV=2	75863	22	31	22	0.5	0.5	0.5	76.5	50	5.64386	6.25739	0.001224	2.91222
CAND1_HUMAN	Cullin-associated NEDD8-dissociated protein 1 OS=Homo sapiens GN=CAND1 PE=1 SV=2	137999	8	1	8	2	29	28	76	1.44007	0.526135	6.24793	0.200384	0.698137
MPCP_HUMAN	Phosphate carrier protein, mitochondrial OS=Homo sapiens GN=SLC25A3 PE=1 SV=2	40525	3	3	3	26	25	16	76	0.140962	-2.82663	6.24793	0.003698	2.43203
VDAC2_HUMAN	Voltage-dependent anion-selective channel protein 2 OS=Homo sapiens GN=VDAC2 PE=1 SV=2	32060	0.5	0.5	0.5	16	32	26	75.5	0.0220353	-5.50404	6.2384	0.006613	2.1796
CMC2_HUMAN	Calcium-binding mitochondrial carrier protein Aralar2 OS=Homo sapiens GN=SLC25A13 PE=1 SV=2	74528	6	4	4	8	15	38	75	0.373977	-1.41898	6.22882	0.159751	0.796556
GEMI4_HUMAN	Component of gems 4 OS=Homo sapiens GN=GEMIN4 PE=1 SV=1	121681	19	16	13	5	10	12	75	2.16111	1.11177	6.22882	0.06101	1.2146
MYO1C_HUMAN	Myosin-Ic OS=Homo sapiens GN=MYO1C PE=1 SV=3	122503	10	5	8	7	37	8	75	0.854569	-0.226731	6.22882	0.386055	0.413351
DDX20_HUMAN	Probable ATP-dependent RNA helicase DDX20 OS=Homo sapiens GN=DDX20 PE=1 SV=2	92981	19	17	16	1	9	13	75	7.37322	2.88229	6.22882	0.056483	1.24808
XRN2_HUMAN	5~-3~ exoribonuclease 2 OS=Homo sapiens GN=XRN2 PE=1 SV=1	109426	17	24	19	0.5	7	7	74.5	13.381	3.74211	6.21917	0.007242	2.14014
DDX50_HUMAN	ATP-dependent RNA helicase DDX50 OS=Homo sapiens GN=DDX50 PE=1 SV=1	83084	20	17	13	0.5	14	10	74.5	14.1714	3.82491	6.21917	0.13113	0.882298
PPM1A_HUMAN	Protein phosphatase 1A OS=Homo sapiens GN=PPM1A PE=1 SV=1	43048	0	0.5	0.5	18	55	0.5	74.5	0.336364	-1.57191	6.21917	0.206964	0.684105
U5S1_HUMAN	116 kDa U5 small nuclear ribonucleoprotein component OS=Homo sapiens GN=EFTUD2 PE=1 SV=1	110336	22	17	11	8	12	4	74	2.30556	1.20511	6.20945	0.092108	1.0357
F261_HUMAN	6-phosphofructo-2-kinase/fructose-2,6-biphosphatase 1 OS=Homo sapiens GN=PFKFB1 PE=1 SV=3	55217	17	13	14	3	13	14	74	2.55556	1.35364	6.20945	0.277069	0.557412
HNRPQ_HUMAN	Heterogeneous nuclear ribonucleoprotein Q OS=Homo sapiens GN=SYNCRIP PE=1 SV=2	69788	19	20	18	0.5	7	9	73.5	14.2857	3.8365	6.19967	0.006824	2.16596
NPM_HUMAN	Nucleophosmin OS=Homo sapiens GN=NPM1 PE=1 SV=2	32726	14	25	15	0.5	12	7	73.5	10.7421	3.4252	6.19967	0.07628	1.11759
TBA8_HUMAN	Tubulin alpha-8 chain OS=Homo sapiens GN=TUBA8 PE=1 SV=1	50746	27	21	24	0.5	0.5	0.5	73.5	48	5.58496	6.19967	0.000171	3.767
SYFA_HUMAN	Phenylalanyl-tRNA synthetase alpha chain OS=Homo sapiens GN=FARSA PE=1 SV=3	57585	6	5	6	8	23	23	71	0.40942	-1.28835	6.14975	0.069601	1.15738
H4_HUMAN	Histone H4 OS=Homo sapiens GN=HIST1H4A PE=1 SV=2	11360	0.5	0.5	0.5	4	44	21	70.5	0.0533911	-4.22726	6.13955	0.124193	0.905903
LA_HUMAN	Lupus La protein OS=Homo sapiens GN=SSB PE=1 SV=2	46979	14	26	13	0.5	15	2	70.5	12.0778	3.59428	6.13955	0.129687	0.887104
PRS6B_HUMAN	26S protease regulatory subunit 6B OS=Homo sapiens GN=PSMC4 PE=1 SV=2	47451	0	0.5	0.5	8	30	31	70	0.0109319	-6.51531	6.12928	0.039192	1.4068
QCR2_HUMAN	Cytochrome b-c1 complex subunit 2, mitochondrial OS=Homo sapiens GN=UQCRC2 PE=1 SV=3	48584	0	0.5	0.5	4	28	37	70	0.0104569	-6.5794	6.12928	0.082837	1.08178
AIFM1_HUMAN	Apoptosis-inducing factor 1, mitochondrial OS=Homo sapiens GN=AIFM1 PE=1 SV=1	67144	2	1	1	9	24	32	69	0.0983796	-3.3455	6.10852	0.03945	1.40395
EMD_HUMAN	Emerin OS=Homo sapiens GN=EMD PE=1 SV=1	29033	8	9	10	4	22	16	69	1.01136	0.0163018	6.10852	0.400741	0.397136
LS14A_HUMAN	Protein LSM14 homolog A OS=Homo sapiens GN=LSM14A PE=1 SV=3	50727	21	20	16	1	8	3	69	9.61111	3.2647	6.10852	0.004369	2.35962
IF2B2_HUMAN	Insulin-like growth factor 2 mRNA-binding protein 2 OS=Homo sapiens GN=IGF2BP2 PE=1 SV=2	66195	16	20	16	0.5	9	7	68.5	12.1693	3.60518	6.09803	0.014946	1.82548
MOV10_HUMAN	Putative helicase MOV-10 OS=Homo sapiens GN=MOV10 PE=1 SV=2	114512	18	20	14	0.5	14	2	68.5	14.8095	3.88845	6.09803	0.062616	1.20331
RS7_HUMAN	40S ribosomal protein S7 OS=Homo sapiens GN=RPS7 PE=1 SV=1	22113	6	20	27	1	3	11	68	5.0404	2.33354	6.08746	0.139769	0.854589
IF4A2_HUMAN	Eukaryotic initiation factor 4A-II OS=Homo sapiens GN=EIF4A2 PE=1 SV=2	46601	0	12	0.5	0.5	29	26	68	0.144341	-2.79244	6.08746	0.219493	0.658579
DIC_HUMAN	Mitochondrial dicarboxylate carrier OS=Homo sapiens GN=SLC25A10 PE=1 SV=2	31718	5	3	4	25	14	17	68	0.216527	-2.20738	6.08746	0.011691	1.93215
RCC2_HUMAN	Protein RCC2 OS=Homo sapiens GN=RCC2 PE=1 SV=2	56790	18	20	19	0.5	7	3	67.5	15.0635	3.91298	6.07682	0.001435	2.84315
PPP6_HUMAN	Serine/threonine-protein phosphatase 6 catalytic subunit OS=Homo sapiens GN=PPP6C PE=1 SV=1	35806	19	20	23	0.5	3	2	67.5	18.7222	4.22668	6.07682	0.000179	3.74715
SF3B2_HUMAN	Splicing factor 3B subunit 2 OS=Homo sapiens GN=SF3B2 PE=1 SV=1	97710	12	15	15	0.5	15	10	67.5	8.83333	3.14296	6.07682	0.276485	0.558328
PCBP2_HUMAN	Poly(rC)-binding protein 2 OS=Homo sapiens GN=PCBP2 PE=1 SV=1	38955	5	5	8	10	19	20	67	0.387719	-1.36692	6.06609	0.036221	1.44104
IMA7_HUMAN	Importin subunit alpha-7 OS=Homo sapiens GN=KPNA6 PE=1 SV=1	60733	22	22	21	0.5	0.5	0.5	66.5	43.3333	5.43741	6.05528	1e-06	6
TSR1_HUMAN	Pre-rRNA-processing protein TSR1 homolog OS=Homo sapiens GN=TSR1 PE=1 SV=1	92151	19	18	16	0.5	6	7	66.5	14.4286	3.85086	6.05528	0.00395	2.4034
RL23A_HUMAN	60S ribosomal protein L23a OS=Homo sapiens GN=RPL23A PE=1 SV=1	17684	1	17	12	5	14	17	66	0.706723	-0.500784	6.04439	0.753432	0.122956
EF1G_HUMAN	Elongation factor 1-gamma OS=Homo sapiens GN=EEF1G PE=1 SV=3	50429	4	3	3	6	24	25	65	0.303889	-1.71838	6.02237	0.072274	1.14102
IPO5_HUMAN	Importin-5 OS=Homo sapiens GN=IPO5 PE=1 SV=4	125032	0.5	0.5	0.5	12	19	32	64.5	0.0278692	-5.16519	6.01123	0.024927	1.60333
LIPL_HUMAN	Lipoprotein lipase OS=Homo sapiens GN=LPL PE=1 SV=1	53699	31	10	22	0.5	0.5	0.5	64.5	42	5.39232	6.01123	0.028039	1.55224
PSD13_HUMAN	26S proteasome non-ATPase regulatory subunit 13 OS=Homo sapiens GN=PSMD13 PE=1 SV=1	43176	0	0.5	0.5	6	18	39	64	0.0135328	-6.2074	6	0.098786	1.0053
DNJA2_HUMAN	DnaJ homolog subfamily A member 2 OS=Homo sapiens GN=DNAJA2 PE=1 SV=1	46344	2	2	3	7	27	23	64	0.163408	-2.61345	6	0.052786	1.27748
SPIN1_HUMAN	Spindlin-1 OS=Homo sapiens GN=SPIN1 PE=1 SV=3	29696	10	10	9	17	8	10	64	0.912745	-0.131716	6	0.507158	0.294857
SSF1_HUMAN	Suppressor of SWI4 1 homolog OS=Homo sapiens GN=PPAN PE=1 SV=1	53446	21	16	23	0.5	3	0.5	64	31.1111	4.95936	6	0.001138	2.94386
4F2_HUMAN	4F2 cell-surface antigen heavy chain OS=Homo sapiens GN=SLC3A2 PE=1 SV=3	68180	0.5	0.5	0.5	24	19	19	63.5	0.0244883	-5.35176	5.98868	0.000268	3.57187
SYG_HUMAN	Glycyl-tRNA synthetase OS=Homo sapiens GN=GARS PE=1 SV=2	83828	0	0.5	0.5	6	22	34	63	0.0124777	-6.3245	5.97728	0.066301	1.17848
FBRL_HUMAN	rRNA 2~-O-methyltransferase fibrillarin OS=Homo sapiens GN=FBL PE=1 SV=2	33877	14	10	17	0.5	12	9	62.5	10.2407	3.35625	5.96578	0.17919	0.746686
1433Z_HUMAN	14-3-3 protein zeta/delta OS=Homo sapiens GN=YWHAZ PE=1 SV=1	27899	7	6	9	9	18	12	61	0.62037	-0.688798	5.93074	0.111972	0.950891
MCM5_HUMAN	DNA replication licensing factor MCM5 OS=Homo sapiens GN=MCM5 PE=1 SV=5	83031	6	4	4	14	22	11	61	0.324675	-1.62293	5.93074	0.030397	1.51717
GBLP_HUMAN	Guanine nucleotide-binding protein subunit beta-2-like 1 OS=Homo sapiens GN=GNB2L1 PE=1 SV=3	35511	10	7	11	0.5	24	8	60.5	7.22222	2.85244	5.91886	0.841552	0.074919
HNRPG_HUMAN	Heterogeneous nuclear ribonucleoprotein G OS=Homo sapiens GN=RBMX PE=1 SV=3	42306	15	13	11	0.5	14	7	60.5	10.8333	3.43741	5.91886	0.224648	0.648497
LPPRC_HUMAN	Leucine-rich PPR motif-containing protein, mitochondrial OS=Homo sapiens GN=LRPPRC PE=1 SV=3	159003	0.5	0.5	0.5	25	5	29	60.5	0.0457471	-4.45018	5.91886	0.061209	1.21318
PSMD6_HUMAN	26S proteasome non-ATPase regulatory subunit 6 OS=Homo sapiens GN=PSMD6 PE=1 SV=1	45787	0	0.5	0.5	3	15	41	60	0.0151762	-6.04205	5.90689	0.15986	0.79626
ROA1_HUMAN	Heterogeneous nuclear ribonucleoprotein A1 OS=Homo sapiens GN=HNRNPA1 PE=1 SV=5	38837	12	22	15	0.5	4	6	59.5	10.6667	3.41504	5.89482	0.018982	1.72166
RS16_HUMAN	40S ribosomal protein S16 OS=Homo sapiens GN=RPS16 PE=1 SV=2	16549	0	1	2	27	2	27	59	0.191358	-2.38565	5.88264	0.101922	0.991732
1433E_HUMAN	14-3-3 protein epsilon OS=Homo sapiens GN=YWHAE PE=1 SV=1	29326	6	7	5	10	19	11	58	0.474322	-1.07606	5.85798	0.065109	1.18636
ATD3C_HUMAN	ATPase family AAA domain-containing protein 3C OS=Homo sapiens GN=ATAD3C PE=1 SV=2	46635	15	15	14	0.5	0.5	13	58	20.359	4.34759	5.85798	0.074976	1.12508
RN219_HUMAN	RING finger protein 219 OS=Homo sapiens GN=RNF219 PE=1 SV=1	82377	5	7	7	13	23	3	58	1.00743	0.0106827	5.85798	0.315296	0.501282
CN166_HUMAN	UPF0568 protein C14orf166 OS=Homo sapiens GN=C14orf166 PE=1 SV=1	28165	7	12	11	6	11	11	58	1.08586	0.118836	5.85798	0.782754	0.106375
RS25_HUMAN	40S ribosomal protein S25 OS=Homo sapiens GN=RPS25 PE=1 SV=1	13791	0	5	8	17	12	15	57	0.316667	-1.65896	5.83289	0.019787	1.70362
RL3L_HUMAN	60S ribosomal protein L3-like OS=Homo sapiens GN=RPL3L PE=1 SV=3	46609	12	19	13	0.5	0.5	12	57	21.0278	4.39422	5.83289	0.07923	1.10111
PCBP1_HUMAN	Poly(rC)-binding protein 1 OS=Homo sapiens GN=PCBP1 PE=1 SV=2	37987	5	6	7	8	16	15	57	0.488889	-1.03242	5.83289	0.053477	1.27183
RENT1_HUMAN	Regulator of nonsense transcripts 1 OS=Homo sapiens GN=UPF1 PE=1 SV=2	125578	9	11	8	11	6	12	57	1.10606	0.14543	5.83289	0.878996	0.0560131
MATR3_HUMAN	Matrin-3 OS=Homo sapiens GN=MATR3 PE=1 SV=2	95078	13	16	12	0.5	10	5	56.5	10	3.32193	5.82018	0.046976	1.32812
ANR28_HUMAN	Serine/threonine-protein phosphatase 6 regulatory ankyrin repeat subunit A OS=Homo sapiens GN=ANKRD28 PE=1 SV=4	118237	18	18	19	0.5	0.5	0.5	56.5	36.6667	5.1964	5.82018	1e-06	6
SFPQ_HUMAN	Splicing factor, proline- and glutamine-rich OS=Homo sapiens GN=SFPQ PE=1 SV=2	76216	16	6	15	6	10	3	56	2.75556	1.46234	5.80735	0.186822	0.728572
NOG1_HUMAN	Nucleolar GTP-binding protein 1 OS=Homo sapiens GN=GTPBP4 PE=1 SV=3	74317	14	11	12	0.5	11	7	55.5	10.2381	3.35588	5.79442	0.124854	0.903598
GRWD1_HUMAN	Glutamate-rich WD repeat-containing protein 1 OS=Homo sapiens GN=GRWD1 PE=1 SV=1	49787	12	17	17	0.5	3	5	54.5	11.0222	3.46234	5.76818	0.004101	2.38711
MBD2_HUMAN	Methyl-CpG-binding domain protein 2 OS=Homo sapiens GN=MBD2 PE=1 SV=1	43570	14	20	19	0.5	0.5	0.5	54.5	35.3333	5.14296	5.76818	0.00076	3.11919
PCNA_HUMAN	Proliferating cell nuclear antigen OS=Homo sapiens GN=PCNA PE=1 SV=1	29092	0	0.5	1	11	32	10	54.5	0.0385417	-4.69744	5.76818	0.075048	1.12466
BOP1_HUMAN	Ribosome biogenesis protein BOP1 OS=Homo sapiens GN=BOP1 PE=1 SV=2	84261	21	17	14	0.5	1	0.5	54	29	4.85798	5.75489	0.001209	2.91757
ANFY1_HUMAN	Ankyrin repeat and FYVE domain-containing protein 1 OS=Homo sapiens GN=ANKFY1 PE=1 SV=2	129915	0	2	1	29	21	0.5	53.5	0.698413	-0.517848	5.74147	0.136193	0.865845
BCR_HUMAN	Breakpoint cluster region protein OS=Homo sapiens GN=BCR PE=1 SV=2	143756	17	19	16	0.5	0.5	0.5	53.5	34.6667	5.11548	5.74147	4.4e-05	4.35655
STAU1_HUMAN	Double-stranded RNA-binding protein Staufen homolog 1 OS=Homo sapiens GN=STAU1 PE=1 SV=2	63428	15	17	10	0.5	6	5	53.5	11.6111	3.53743	5.74147	0.019263	1.71528
NOP2_HUMAN	Putative ribosomal RNA methyltransferase NOP2 OS=Homo sapiens GN=NOP2 PE=1 SV=2	89589	15	19	12	0.5	6	1	53.5	15.0556	3.91222	5.74147	0.008746	2.05819
RBM39_HUMAN	RNA-binding protein 39 OS=Homo sapiens GN=RBM39 PE=1 SV=2	59628	10	9	11	0.5	10	13	53.5	7.24872	2.85773	5.74147	0.600123	0.22176
MOB2_HUMAN	Mps one binder kinase activator-like 2 OS=Homo sapiens GN=MOB2 PE=1 SV=1	27251	7	4	4	23	11	4	53	0.555995	-0.846857	5.72792	0.245429	0.610074
SR140_HUMAN	U2-associated protein SR140 OS=Homo sapiens GN=SR140 PE=1 SV=2	118675	11	12	16	2	7	5	53	3.47143	1.79553	5.72792	0.016778	1.77526
ACTA_HUMAN	Actin, aortic smooth muscle OS=Homo sapiens GN=ACTA2 PE=1 SV=1	42381	0.5	0.5	0.5	0.5	0.5	50	52.5	0.67	-0.577767	5.71425	0.373901	0.427243
STRAP_HUMAN	Serine-threonine kinase receptor-associated protein OS=Homo sapiens GN=STRAP PE=1 SV=1	38756	11	11	9	0.5	10	11	52.5	7.97273	2.99507	5.71425	0.405838	0.391647
1433F_HUMAN	14-3-3 protein eta OS=Homo sapiens GN=YWHAH PE=1 SV=4	28372	5	8	3	10	19	7	52	0.449875	-1.1524	5.70044	0.161495	0.791841
PAP1M_HUMAN	Polyadenylate-binding protein 1-like 2 OS=Homo sapiens GN=PABPC1L2A PE=1 SV=1	22956	15	17	14	0.5	0.5	5	52	22.2667	4.47681	5.70044	0.001559	2.80715
MTG8_HUMAN	Protein CBFA2T1 OS=Homo sapiens GN=RUNX1T1 PE=1 SV=2	68323	8	10	11	10	10	3	52	1.82222	0.865699	5.70044	0.467605	0.330121
MTCH2_HUMAN	Mitochondrial carrier homolog 2 OS=Homo sapiens GN=MTCH2 PE=1 SV=1	33936	0.5	0.5	0.5	17	23	10	51.5	0.033717	-4.89038	5.6865	0.012609	1.89932
PURA_HUMAN	Transcriptional activator protein Pur-alpha OS=Homo sapiens GN=PURA PE=1 SV=2	35003	13	18	9	0.5	6	5	51.5	10.2667	3.3599	5.6865	0.037661	1.42411
RT34_HUMAN	28S ribosomal protein S34, mitochondrial OS=Homo sapiens GN=MRPS34 PE=1 SV=2	25692	10	10	11	2	11	7	51	2.49351	1.31818	5.67243	0.234932	0.629058
RS18_HUMAN	40S ribosomal protein S18 OS=Homo sapiens GN=RPS18 PE=1 SV=3	17708	0	2	6	15	6	22	51	0.20202	-2.30743	5.67243	0.078143	1.10711
HNRPL_HUMAN	Heterogeneous nuclear ribonucleoprotein L OS=Homo sapiens GN=HNRNPL PE=1 SV=2	64720	14	13	13	0.5	7	3	50.5	11.3968	3.51056	5.65821	0.006906	2.16077
IPO4_HUMAN	Importin-4 OS=Homo sapiens GN=IPO4 PE=1 SV=2	120179	11	1	7	0.5	13	18	50.5	7.4886	2.9047	5.65821	0.523037	0.281468
TRI32_HUMAN	E3 ubiquitin-protein ligase TRIM32 OS=Homo sapiens GN=TRIM32 PE=1 SV=2	73539	0	0.5	0.5	2	25	22	50	0.0142424	-6.13366	5.64386	0.091032	1.04081
RSMB_HUMAN	Small nuclear ribonucleoprotein-associated proteins B and B~ OS=Homo sapiens GN=SNRPB PE=1 SV=2	24765	8	9	9	10	6	8	50	1.14167	0.191141	5.64386	0.608653	0.21563
QKI_HUMAN	Protein quaking OS=Homo sapiens GN=QKI PE=1 SV=1	37761	0.5	0.5	0.5	7	23	18	49.5	0.0403152	-4.63253	5.62936	0.030505	1.51563
IPO7_HUMAN	Importin-7 OS=Homo sapiens GN=IPO7 PE=1 SV=1	120751	6	4	3	2	14	20	49	1.14524	0.195648	5.61471	0.22617	0.645565
PRKDC_HUMAN	DNA-dependent protein kinase catalytic subunit OS=Homo sapiens GN=PRKDC PE=1 SV=3	473749	0.5	0.5	0.5	46	0.5	0.5	48.5	0.67029	-0.577143	5.59991	0.373901	0.427243
PESC_HUMAN	Pescadillo homolog OS=Homo sapiens GN=PES1 PE=1 SV=1	68359	16	19	12	0.5	0.5	0.5	48.5	31.3333	4.96963	5.59991	0.001708	2.76751
ELAV1_HUMAN	ELAV-like protein 1 OS=Homo sapiens GN=ELAVL1 PE=1 SV=2	36240	10	11	13	0.5	8	5	47.5	7.99167	2.9985	5.56986	0.043835	1.35818
EIF3D_HUMAN	Eukaryotic translation initiation factor 3 subunit D OS=Homo sapiens GN=EIF3D PE=1 SV=1	64560	10	16	15	0.5	4	2	47.5	10.5	3.39232	5.56986	0.005551	2.25563
ODPB_HUMAN	Pyruvate dehydrogenase E1 component subunit beta, mitochondrial OS=Homo sapiens GN=PDHB PE=1 SV=3	39550	0.5	0.5	0.5	1	18	27	47.5	0.182099	-2.45721	5.56986	0.123545	0.908175
1433T_HUMAN	14-3-3 protein theta OS=Homo sapiens GN=YWHAQ PE=1 SV=1	28032	4	6	5	7	13	12	47	0.483211	-1.04927	5.55459	0.043439	1.36212
RS14_HUMAN	40S ribosomal protein S14 OS=Homo sapiens GN=RPS14 PE=1 SV=3	16434	0	3	4	21	3	16	47	0.416667	-1.26303	5.55459	0.115995	0.935561
ASAP2_HUMAN	Arf-GAP with SH3 domain, ANK repeat and PH domain-containing protein 2 OS=Homo sapiens GN=ASAP2 PE=1 SV=3	112835	7	6	6	9	13	6	47	0.746439	-0.421904	5.55459	0.218071	0.661402
RL26L_HUMAN	60S ribosomal protein L26-like 1 OS=Homo sapiens GN=RPL26L1 PE=1 SV=1	17246	1	19	0.5	6	7	13	46.5	0.973138	-0.0392837	5.53916	0.790828	0.101918
PGRC1_HUMAN	Membrane-associated progesterone receptor component 1 OS=Homo sapiens GN=PGRMC1 PE=1 SV=3	21772	0.5	0.5	0.5	18	15	12	46.5	0.0342593	-4.86736	5.53916	0.001114	2.95311
M2OM_HUMAN	Mitochondrial 2-oxoglutarate/malate carrier protein OS=Homo sapiens GN=SLC25A11 PE=1 SV=3	34211	0	1	0.5	3	20	22	46.5	0.0242424	-5.36632	5.53916	0.074131	1.13
WWP2_HUMAN	NEDD4-like E3 ubiquitin-protein ligase WWP2 OS=Homo sapiens GN=WWP2 PE=1 SV=2	99420	0.5	0.5	0.5	26	11	8	46.5	0.0423951	-4.55996	5.53916	0.059779	1.22345
G3BP2_HUMAN	Ras GTPase-activating protein-binding protein 2 OS=Homo sapiens GN=G3BP2 PE=1 SV=2	54145	11	9	10	0.5	9	7	46.5	8.14286	3.02554	5.53916	0.16224	0.789842
CCNK_HUMAN	Cyclin-K OS=Homo sapiens GN=CCNK PE=1 SV=2	64598	14	15	15	0.5	0.5	0.5	45.5	29.3333	4.87447	5.50779	2e-06	5.69897
STRBP_HUMAN	Spermatid perinuclear RNA-binding protein OS=Homo sapiens GN=STRBP PE=1 SV=1	74290	10	10	5	0.5	14	6	45.5	7.18254	2.84449	5.50779	0.742463	0.129325
RL23_HUMAN	60S ribosomal protein L23 OS=Homo sapiens GN=RPL23 PE=1 SV=1	14970	0	2	1	25	3	14	45	0.246032	-2.02308	5.49185	0.111125	0.954188
CMC1_HUMAN	Calcium-binding mitochondrial carrier protein Aralar1 OS=Homo sapiens GN=SLC25A12 PE=1 SV=2	75114	2	0.5	0.5	5	15	22	45	0.15202	-2.71767	5.49185	0.05868	1.23151
RUVB2_HUMAN	RuvB-like 2 OS=Homo sapiens GN=RUVBL2 PE=1 SV=3	51296	2	3	3	7	21	9	45	0.253968	-1.97728	5.49185	0.092155	1.03548
CN37_HUMAN	2~,3~-cyclic-nucleotide 3~-phosphodiesterase OS=Homo sapiens GN=CNP PE=1 SV=2	47948	3	1	4	2	25	9	44	0.661481	-0.596227	5.45943	0.245492	0.609963
H2B1C_HUMAN	Histone H2B type 1-C/E/F/G/I OS=Homo sapiens GN=HIST1H2BC PE=1 SV=4	13898	0.5	0.5	0.5	0.5	23	19	44	0.349352	-1.51725	5.45943	0.119889	0.921221
MYO1D_HUMAN	Myosin-Id OS=Homo sapiens GN=MYO1D PE=1 SV=2	116927	1	2	1	14	24	2	44	0.218254	-2.19592	5.45943	0.132617	0.877401
PRPS1_HUMAN	Ribose-phosphate pyrophosphokinase 1 OS=Homo sapiens GN=PRPS1 PE=1 SV=2	35325	2	4	3	1	22	11	43	0.818182	-0.289507	5.42626	0.243142	0.61414
HDX_HUMAN	Highly divergent homeobox OS=Homo sapiens GN=HDX PE=1 SV=1	77842	1	2	0.5	2	31	6	42.5	0.21595	-2.21123	5.40939	0.262649	0.580624
PSPC1_HUMAN	Paraspeckle component 1 OS=Homo sapiens GN=PSPC1 PE=1 SV=1	58820	9	9	8	0.5	12	4	42.5	6.91667	2.79008	5.40939	0.406856	0.390559
NSUN2_HUMAN	tRNA (cytosine-5-)-methyltransferase NSUN2 OS=Homo sapiens GN=NSUN2 PE=1 SV=2	87214	11	4	6	0.5	9	12	42.5	7.64815	2.93511	5.40939	0.968949	0.0136991
PAB4L_HUMAN	Polyadenylate-binding protein 4-like OS=Homo sapiens GN=PABPC4L PE=2 SV=1	42056	12	10	9	5	4	2	42	3.13333	1.6477	5.39232	0.005905	2.22878
SYRC_HUMAN	Arginyl-tRNA synthetase, cytoplasmic OS=Homo sapiens GN=RARS PE=1 SV=2	76129	5	3	2	0.5	8	23	41.5	3.48732	1.80212	5.37504	0.343296	0.464331
RL27A_HUMAN	60S ribosomal protein L27a OS=Homo sapiens GN=RPL27A PE=1 SV=2	16665	0	12	13	4	5	7	41	1.41905	0.504923	5.35755	0.520939	0.283213
RL29_HUMAN	60S ribosomal protein L29 OS=Homo sapiens GN=RPL29 PE=1 SV=2	17798	4	6	5	5	14	7	41	0.647619	-0.626783	5.35755	0.258906	0.586858
PP1G_HUMAN	Serine/threonine-protein phosphatase PP1-gamma catalytic subunit OS=Homo sapiens GN=PPP1CC PE=1 SV=1	37701	14	11	12	0.5	3	0.5	41	18.5556	4.21378	5.35755	0.000821	3.08566
SMN_HUMAN	Survival motor neuron protein OS=Homo sapiens GN=SMN1 PE=1 SV=1	32285	6	14	8	3	3	7	41	2.60317	1.38027	5.35755	0.14304	0.844542
UBP7_HUMAN	Ubiquitin carboxyl-terminal hydrolase 7 OS=Homo sapiens GN=USP7 PE=1 SV=2	129304	14	10	13	0.5	0.5	3	41	17.4444	4.1247	5.35755	0.001673	2.7765
DDX41_HUMAN	Probable ATP-dependent RNA helicase DDX41 OS=Homo sapiens GN=DDX41 PE=1 SV=2	70477	8	13	9	0.5	9	0.5	40	11.8148	3.56253	5.32193	0.107094	0.970235
ODR4_HUMAN	Protein odr-4 homolog OS=Homo sapiens GN=ODR4 PE=2 SV=1	51698	0	5	3	4	18	10	40	0.192593	-2.37638	5.32193	0.136847	0.863765
PSD12_HUMAN	26S proteasome non-ATPase regulatory subunit 12 OS=Homo sapiens GN=PSMD12 PE=1 SV=3	53270	0	0.5	0.5	0.5	20	18	39.5	0.0175926	-5.82889	5.30378	0.113825	0.943762
RT22_HUMAN	28S ribosomal protein S22, mitochondrial OS=Homo sapiens GN=MRPS22 PE=1 SV=1	41425	9	8	9	0.5	11	2	39.5	7.74242	2.95279	5.30378	0.274773	0.561026
LAP2B_HUMAN	Lamina-associated polypeptide 2, isoforms beta/gamma OS=Homo sapiens GN=TMPO PE=1 SV=2	50696	0	11	10	0.5	14	4	39.5	1.09524	0.131245	5.30378	0.883909	0.0535924
GTF2I_HUMAN	General transcription factor II-I OS=Homo sapiens GN=GTF2I PE=1 SV=2	112859	13	14	10	1	0.5	0.5	39	20.3333	4.34577	5.2854	0.000654	3.18442
RL30_HUMAN	60S ribosomal protein L30 OS=Homo sapiens GN=RPL30 PE=1 SV=2	12947	0	0.5	1	17	4	16	38.5	0.0625	-4	5.26679	0.047515	1.32317
SYDC_HUMAN	Aspartyl-tRNA synthetase, cytoplasmic OS=Homo sapiens GN=DARS PE=1 SV=2	57499	1	1	2	0.5	22	12	38.5	0.737374	-0.439532	5.26679	0.177517	0.75076
KU70_HUMAN	ATP-dependent DNA helicase 2 subunit 1 OS=Homo sapiens GN=XRCC6 PE=1 SV=2	70084	13	11	9	0.5	4	1	38.5	12.5833	3.65344	5.26679	0.004491	2.34766
TAB2_HUMAN	Mitogen-activated protein kinase kinase kinase 7-interacting protein 2 OS=Homo sapiens GN=MAP3K7IP2 PE=1 SV=1	77017	4	5	4	0.5	19	6	38.5	2.97661	1.57367	5.26679	0.490509	0.309353
DHX36_HUMAN	Probable ATP-dependent RNA helicase DHX36 OS=Homo sapiens GN=DHX36 PE=1 SV=1	115673	9	10	5	0.5	9	5	38.5	6.7037	2.74496	5.26679	0.33497	0.474994
REN3B_HUMAN	Regulator of nonsense transcripts 3B OS=Homo sapiens GN=UPF3B PE=1 SV=1	57841	12	11	14	0.5	0.5	0.5	38.5	24.6667	4.62449	5.26679	0.000178	3.74958
SI1L1_HUMAN	Signal-induced proliferation-associated 1-like protein 1 OS=Homo sapiens GN=SIPA1L1 PE=1 SV=4	201102	0.5	0.5	0.5	9	15	13	38.5	0.0424501	-4.55809	5.26679	0.002569	2.59024
BYST_HUMAN	Bystin OS=Homo sapiens GN=BYSL PE=1 SV=3	49798	13	12	8	0.5	0.5	4	38	17.3333	4.11548	5.24793	0.008304	2.08071
UBR5_HUMAN	E3 ubiquitin-protein ligase UBR5 OS=Homo sapiens GN=UBR5 PE=1 SV=2	312352	15	8	12	0.5	2	0.5	38	19.3333	4.27302	5.24793	0.006945	2.15833
MYO6_HUMAN	Myosin-VI OS=Homo sapiens GN=MYO6 PE=1 SV=4	150965	1	1	1	23	6	6	38	0.125604	-2.99305	5.24793	0.132919	0.876413
PSMD4_HUMAN	26S proteasome non-ATPase regulatory subunit 4 OS=Homo sapiens GN=PSMD4 PE=1 SV=1	40939	0	1	0.5	5	23	8	37.5	0.0353261	-4.82312	5.22882	0.108122	0.966086
AHSA1_HUMAN	Activator of 90 kDa heat shock protein ATPase homolog 1 OS=Homo sapiens GN=AHSA1 PE=1 SV=1	38421	1	0.5	0.5	0.5	19	16	37.5	0.685855	-0.544024	5.22882	0.12336	0.908826
GELS_HUMAN	Gelsolin OS=Homo sapiens GN=GSN PE=1 SV=1	86043	3	0.5	1	16	16	1	37.5	0.40625	-1.29956	5.22882	0.133557	0.874333
MAGD1_HUMAN	Melanoma-associated antigen D1 OS=Homo sapiens GN=MAGED1 PE=1 SV=3	86221	12	10	6	0.5	3	6	37.5	9.44444	3.23947	5.22882	0.060245	1.22008
GLYM_HUMAN	Serine hydroxymethyltransferase, mitochondrial OS=Homo sapiens GN=SHMT2 PE=1 SV=3	56414	7	18	11	0.5	0.5	0.5	37.5	24	4.58496	5.22882	0.02322	1.63414
SPF45_HUMAN	Splicing factor 45 OS=Homo sapiens GN=RBM17 PE=1 SV=1	45162	4	10	10	0.5	10	3	37.5	4.11111	2.03953	5.22882	0.37096	0.430673
RL26_HUMAN	60S ribosomal protein L26 OS=Homo sapiens GN=RPL26 PE=1 SV=1	17248	0.5	22	13	0.5	0.5	0.5	37	23.6667	4.56478	5.20945	0.143205	0.844042
RL27_HUMAN	60S ribosomal protein L27 OS=Homo sapiens GN=RPL27 PE=1 SV=2	15788	0	4	5	13	3	12	37	0.583333	-0.777608	5.20945	0.147035	0.832579
NAMPT_HUMAN	Nicotinamide phosphoribosyltransferase OS=Homo sapiens GN=NAMPT PE=1 SV=1	55772	0	0.5	0.5	2	23	11	37	0.0223979	-5.48049	5.20945	0.127672	0.893904
PLK1_HUMAN	Serine/threonine-protein kinase PLK1 OS=Homo sapiens GN=PLK1 PE=1 SV=1	68953	14	12	9	0.5	1	0.5	37	19.3333	4.27302	5.20945	0.001673	2.7765
ZCHC3_HUMAN	Zinc finger CCHC domain-containing protein 3 OS=Homo sapiens GN=ZCCHC3 PE=1 SV=1	44389	12	7	12	0.5	5	0.5	37	16.4667	4.04148	5.20945	0.020538	1.68744
CSK22_HUMAN	Casein kinase II subunit alpha~ OS=Homo sapiens GN=CSNK2A2 PE=1 SV=1	41358	8	15	12	0.5	0.5	0.5	36.5	23.3333	4.54432	5.18982	0.005302	2.27556
XPOT_HUMAN	Exportin-T OS=Homo sapiens GN=XPOT PE=1 SV=2	111148	0.5	0.5	0.5	3	12	20	36.5	0.0777778	-3.6845	5.18982	0.085338	1.06886
SFRS6_HUMAN	Splicing factor, arginine/serine-rich 6 OS=Homo sapiens GN=SFRS6 PE=1 SV=2	39677	4	10	6	0.5	8	8	36.5	3.33333	1.73697	5.18982	0.722359	0.141247
RS20_HUMAN	40S ribosomal protein S20 OS=Homo sapiens GN=RPS20 PE=1 SV=1	13478	0	0.5	1	16	0.5	18	36	0.351852	-1.50696	5.16993	0.11794	0.928339
ABCD3_HUMAN	ATP-binding cassette sub-family D member 3 OS=Homo sapiens GN=ABCD3 PE=1 SV=1	75941	7	6	8	2	6	7	36	1.88095	0.911463	5.16993	0.287864	0.540813
UBP15_HUMAN	Ubiquitin carboxyl-terminal hydrolase 15 OS=Homo sapiens GN=USP15 PE=1 SV=3	113602	12	6	13	0.5	4	0.5	36	17.1667	4.10154	5.16993	0.024944	1.60303
1433B_HUMAN	14-3-3 protein beta/alpha OS=Homo sapiens GN=YWHAB PE=1 SV=3	28179	5	0.5	4	6	12	8	35.5	0.458333	-1.12553	5.14975	0.069204	1.15987
1433G_HUMAN	14-3-3 protein gamma OS=Homo sapiens GN=YWHAG PE=1 SV=2	28456	3	8	4	8	12	0.5	35.5	3.01389	1.59163	5.14975	0.646289	0.189573
PYRG1_HUMAN	CTP synthase 1 OS=Homo sapiens GN=CTPS PE=1 SV=2	67332	6	3	7	0.5	13	6	35.5	4.46581	2.15892	5.14975	0.774807	0.110806
TAB3_HUMAN	Mitogen-activated protein kinase kinase kinase 7-interacting protein 3 OS=Homo sapiens GN=MAP3K7IP3 PE=1 SV=2	79375	7	2	2	0.5	14	10	35.5	4.78095	2.2573	5.14975	0.358021	0.446091
DDX27_HUMAN	Probable ATP-dependent RNA helicase DDX27 OS=Homo sapiens GN=DDX27 PE=1 SV=2	90292	13	15	6	0.5	0.5	0.5	35.5	22.6667	4.5025	5.14975	0.016532	1.78167
TSYL1_HUMAN	Testis-specific Y-encoded-like protein 1 OS=Homo sapiens GN=TSPYL1 PE=1 SV=3	49390	12	9	13	0.5	0.5	0.5	35.5	22.6667	4.5025	5.14975	0.000839	3.07624
AP3D1_HUMAN	AP-3 complex subunit delta-1 OS=Homo sapiens GN=AP3D1 PE=1 SV=1	131159	15	5	13	0.5	0.5	0.5	34.5	22	4.45943	5.10852	0.026368	1.57892
GNAI3_HUMAN	Guanine nucleotide-binding protein G(k) subunit alpha OS=Homo sapiens GN=GNAI3 PE=1 SV=3	41076	0.5	0.5	0.5	13	12	8	34.5	0.0475427	-4.39463	5.10852	0.002347	2.62949
HAX1_HUMAN	HCLS1-associated protein X-1 OS=Homo sapiens GN=HAX1 PE=1 SV=2	31601	0	0.5	0.5	0.5	22	11	34.5	0.0227273	-5.45943	5.10852	0.155981	0.806928
ARHGA_HUMAN	Rho guanine nucleotide exchange factor 10 OS=Homo sapiens GN=ARHGEF10 PE=1 SV=4	152713	0	1	0.5	32	0.5	0.5	34.5	1	0	5.10852	0.374063	0.427055
SRPK2_HUMAN	Serine/threonine-protein kinase SRPK2 OS=Homo sapiens GN=SRPK2 PE=1 SV=2	78292	11	7	7	0.5	7	2	34.5	8.83333	3.14296	5.10852	0.095193	1.02139
ZCCHV_HUMAN	Zinc finger CCCH-type antiviral protein 1 OS=Homo sapiens GN=ZC3HAV1 PE=1 SV=3	103135	10	6	7	0.5	7	4	34.5	7.53571	2.91374	5.10852	0.160719	0.793933
CHD5_HUMAN	Chromodomain-helicase-DNA-binding protein 5 OS=Homo sapiens GN=CHD5 PE=1 SV=1	224506	15	0.5	17	0.5	0.5	0.5	34	21.6667	4.43741	5.08746	0.117769	0.928969
IMA3_HUMAN	Importin subunit alpha-3 OS=Homo sapiens GN=KPNA3 PE=1 SV=2	58288	11	10	10	0.5	2	0.5	34	15.6667	3.96963	5.08746	0.0001	4
PRDX2_HUMAN	Peroxiredoxin-2 OS=Homo sapiens GN=PRDX2 PE=1 SV=5	22049	0	6	4	7	10	7	34	0.390476	-1.35669	5.08746	0.082794	1.082
POTEE_HUMAN	POTE ankyrin domain family member E OS=Homo sapiens GN=POTEE PE=1 SV=3	122882	0	0.5	0.5	32	0.5	0.5	34	0.666667	-0.584963	5.08746	0.367194	0.435104
ITCH_HUMAN	E3 ubiquitin-protein ligase Itchy homolog OS=Homo sapiens GN=ITCH PE=1 SV=2	103593	0.5	0.5	0.5	20	6	6	33.5	0.0638889	-3.96829	5.06609	0.094896	1.02275
HECD3_HUMAN	Probable E3 ubiquitin-protein ligase HECTD3 OS=Homo sapiens GN=HECTD3 PE=1 SV=1	98135	11	13	8	0.5	0.5	0.5	33.5	21.3333	4.41504	5.06609	0.002195	2.65857
IWS1_HUMAN	Protein IWS1 homolog OS=Homo sapiens GN=IWS1 PE=1 SV=2	91956	12	9	11	0.5	0.5	0.5	33.5	21.3333	4.41504	5.06609	0.000323	3.4908
SFRS7_HUMAN	Splicing factor, arginine/serine-rich 7 OS=Homo sapiens GN=SFRS7 PE=1 SV=1	27578	5	6	5	0.5	10	7	33.5	3.77143	1.91511	5.06609	0.868047	0.0614568
TRM1L_HUMAN	TRM1-like protein OS=Homo sapiens GN=TRM1L PE=1 SV=2	82893	12	8	9	0.5	1	3	33.5	11.6667	3.54432	5.06609	0.004579	2.33923
SYMC_HUMAN	Methionyl-tRNA synthetase, cytoplasmic OS=Homo sapiens GN=MARS PE=1 SV=2	102249	0.5	0.5	0.5	1	17	13	32.5	0.189291	-2.40132	5.02237	0.110258	0.95759
MYO1B_HUMAN	Myosin-Ib OS=Homo sapiens GN=MYO1B PE=1 SV=3	132928	7	5	7	3	10	0.5	32.5	5.61111	2.48829	5.02237	0.564192	0.248573
PRPF3_HUMAN	U4/U6 small nuclear ribonucleoprotein Prp3 OS=Homo sapiens GN=PRPF3 PE=1 SV=2	77652	14	9	8	0.5	0.5	0.5	32.5	20.6667	4.36923	5.02237	0.006094	2.2151
RS17_HUMAN	40S ribosomal protein S17 OS=Homo sapiens GN=RPS17 PE=1 SV=2	15597	0	2	6	6	3	15	32	0.355556	-1.49185	5	0.254669	0.594024
RL28_HUMAN	60S ribosomal protein L28 OS=Homo sapiens GN=RPL28 PE=1 SV=3	15795	0	8	7	2	8	7	32	0.666667	-0.584963	5	0.841596	0.0748963
G3BP1_HUMAN	Ras GTPase-activating protein-binding protein 1 OS=Homo sapiens GN=G3BP1 PE=1 SV=1	52189	11	10	7	0.5	3	0.5	32	13.1111	3.71272	5	0.005434	2.26488
SFRS3_HUMAN	Splicing factor, arginine/serine-rich 3 OS=Homo sapiens GN=SFRS3 PE=1 SV=1	19546	2	11	6	1	5	7	32	1.68571	0.75336	5	0.559347	0.252319
TXTP_HUMAN	Tricarboxylate transport protein, mitochondrial OS=Homo sapiens GN=SLC25A1 PE=1 SV=2	34333	2	2	2	4	13	9	32	0.292023	-1.77585	5	0.062589	1.2035
RT27_HUMAN	28S ribosomal protein S27, mitochondrial OS=Homo sapiens GN=MRPS27 PE=1 SV=3	47924	10	8	8	0.5	1	4	31.5	10	3.32193	4.97728	0.005934	2.22665
ACTC_HUMAN	Actin, alpha cardiac muscle 1 OS=Homo sapiens GN=ACTC1 PE=1 SV=1	42334	0.5	29	0.5	0.5	0.5	0.5	31.5	20	4.32193	4.97728	0.373901	0.427243
DSG1_HUMAN	Desmoglein-1 OS=Homo sapiens GN=DSG1 PE=1 SV=1	114670	5	0.5	0.5	13	12	0.5	31.5	0.475427	-1.0727	4.97728	0.203606	0.691209
GOGA3_HUMAN	Golgin subfamily A member 3 OS=Homo sapiens GN=GOLGA3 PE=1 SV=2	167765	7	11	12	0.5	0.5	0.5	31.5	20	4.32193	4.97728	0.003403	2.46814
HAT1_HUMAN	Histone acetyltransferase type B catalytic subunit OS=Homo sapiens GN=HAT1 PE=1 SV=1	49880	2	0.5	1	5	14	9	31.5	0.182275	-2.45581	4.97728	0.036473	1.43803
IMMT_HUMAN	Mitochondrial inner membrane protein OS=Homo sapiens GN=IMMT PE=1 SV=1	84026	0.5	0.5	0.5	6	15	9	31.5	0.0574074	-4.12262	4.97728	0.022948	1.63926
U2AF2_HUMAN	Splicing factor U2AF 65 kDa subunit OS=Homo sapiens GN=U2AF2 PE=1 SV=4	53809	7	11	10	0.5	1	2	31.5	10	3.32193	4.97728	0.003098	2.50892
HSPB1_HUMAN	Heat shock protein beta-1 OS=Homo sapiens GN=HSPB1 PE=1 SV=2	22826	0	0.5	0.5	5	13	12	31	0.0267094	-5.22651	4.9542	0.018574	1.73109
SK2L2_HUMAN	Superkiller viralicidic activity 2-like 2 OS=Homo sapiens GN=SKIV2L2 PE=1 SV=3	118756	11	6	8	2	2	2	31	4.16667	2.05889	4.9542	0.012073	1.91818
PGK1_HUMAN	Phosphoglycerate kinase 1 OS=Homo sapiens GN=PGK1 PE=1 SV=3	44985	6	4	3	0.5	11	6	30.5	4.28788	2.10026	4.93074	0.659559	0.180746
DNJA3_HUMAN	DnaJ homolog subfamily A member 3, mitochondrial OS=Homo sapiens GN=DNAJA3 PE=1 SV=1	53132	1	0.5	0.5	8	7	13	30	0.0782967	-3.6749	4.90689	0.009654	2.01529
MBB1A_HUMAN	Myb-binding protein 1A OS=Homo sapiens GN=MYBBP1A PE=1 SV=2	149731	6	5	6	0.5	0.5	12	30	7.5	2.90689	4.90689	0.746414	0.12702
DDX47_HUMAN	Probable ATP-dependent RNA helicase DDX47 OS=Homo sapiens GN=DDX47 PE=1 SV=1	50900	12	4	9	0.5	0.5	4	30	11.4167	3.51307	4.90689	0.062937	1.20109
KAP1_HUMAN	cAMP-dependent protein kinase type I-beta regulatory subunit OS=Homo sapiens GN=PRKAR1B PE=1 SV=4	43388	9	11	8	0.5	0.5	0.5	29.5	18.6667	4.22239	4.88264	0.000559	3.25259
EXOS9_HUMAN	Exosome complex exonuclease RRP45 OS=Homo sapiens GN=EXOSC9 PE=1 SV=3	49545	8	8	5	0.5	6	2	29.5	6.61111	2.72489	4.88264	0.096049	1.01751
PHF8_HUMAN	Histone lysine demethylase PHF8 OS=Homo sapiens GN=PHF8 PE=1 SV=3	118874	9	8	11	0.5	0.5	0.5	29.5	18.6667	4.22239	4.88264	0.000559	3.25259
OAT_HUMAN	Ornithine aminotransferase, mitochondrial OS=Homo sapiens GN=OAT PE=1 SV=1	48846	3	1	3	0.5	14	8	29.5	2.14881	1.10354	4.88264	0.262156	0.58144
PARP1_HUMAN	Poly [ADP-ribose] polymerase 1 OS=Homo sapiens GN=PARP1 PE=1 SV=4	113811	10	6	6	0.5	5	2	29.5	8.06667	3.01197	4.88264	0.061761	1.20929
SRPK1_HUMAN	Serine/threonine-protein kinase SRPK1 OS=Homo sapiens GN=SRPK1 PE=1 SV=2	74963	7	5	3	0.5	9	5	29.5	5.05185	2.33681	4.88264	0.953964	0.020468
PSD7_HUMAN	26S proteasome non-ATPase regulatory subunit 7 OS=Homo sapiens GN=PSMD7 PE=1 SV=2	37060	0	0.5	0.5	4	10	14	29	0.0285714	-5.12928	4.85798	0.036502	1.43768
SAHH_HUMAN	Adenosylhomocysteinase OS=Homo sapiens GN=AHCY PE=1 SV=4	48255	11	5	6	0.5	6	0.5	29	11.6111	3.53743	4.85798	0.127766	0.893585
PKHH2_HUMAN	Pleckstrin homology domain-containing family H member 2 OS=Homo sapiens GN=PLEKHH2 PE=2 SV=2	169720	8	7	5	1	5	3	29	3.68889	1.88319	4.85798	0.065109	1.18636
CTNB1_HUMAN	Catenin beta-1 OS=Homo sapiens GN=CTNNB1 PE=1 SV=1	86069	11	7	9	0.5	0.5	0.5	28.5	18	4.16993	4.83289	0.001814	2.74136
GTPB1_HUMAN	GTP-binding protein 1 OS=Homo sapiens GN=GTPBP1 PE=1 SV=3	73035	6	9	9	0.5	1	3	28.5	8	3	4.83289	0.006672	2.17574
ACADM_HUMAN	Medium-chain specific acyl-CoA dehydrogenase, mitochondrial OS=Homo sapiens GN=ACADM PE=1 SV=1	47015	0.5	0.5	0.5	1	20	6	28.5	0.202778	-2.30203	4.83289	0.209273	0.679287
NCBP1_HUMAN	Nuclear cap-binding protein subunit 1 OS=Homo sapiens GN=NCBP1 PE=1 SV=1	92864	4	7	13	0.5	1	3	28.5	6.44444	2.68806	4.83289	0.07763	1.10997
DDX6_HUMAN	Probable ATP-dependent RNA helicase DDX6 OS=Homo sapiens GN=DDX6 PE=1 SV=2	54781	5	8	5	0.5	4	6	28.5	4.27778	2.09686	4.83289	0.257102	0.589895
FMR1_HUMAN	Fragile X mental retardation 1 protein OS=Homo sapiens GN=FMR1 PE=1 SV=1	71473	6	9	5	0.5	7	0.5	28	7.7619	2.95641	4.80735	0.181738	0.740554
NP1L1_HUMAN	Nucleosome assembly protein 1-like 1 OS=Homo sapiens GN=NAP1L1 PE=1 SV=1	45631	8	6	7	0.5	0.5	6	28	9.72222	3.28129	4.80735	0.072144	1.1418
CDC23_HUMAN	Cell division cycle protein 23 homolog OS=Homo sapiens GN=CDC23 PE=1 SV=3	69588	10	6	6	1	4	0.5	27.5	7.83333	2.96963	4.78136	0.033209	1.47874
FXR1_HUMAN	Fragile X mental retardation syndrome-related protein 1 OS=Homo sapiens GN=FXR1 PE=1 SV=3	70020	3	6	4	0.5	10	4	27.5	2.53333	1.34104	4.78136	0.871951	0.0595079
FXR2_HUMAN	Fragile X mental retardation syndrome-related protein 2 OS=Homo sapiens GN=FXR2 PE=1 SV=2	74520	4	5	2	0.5	12	4	27.5	2.97222	1.57154	4.78136	0.629593	0.20094
PTAD1_HUMAN	Protein tyrosine phosphatase-like protein PTPLAD1 OS=Homo sapiens GN=PTPLAD1 PE=1 SV=2	43360	3	2	0.5	5	6	11	27.5	0.326263	-1.61589	4.78136	0.050871	1.29353
CK084_HUMAN	Uncharacterized protein C11orf84 OS=Homo sapiens GN=C11orf84 PE=1 SV=3	41297	0	5	5	8	9	0.5	27.5	3.51852	1.81497	4.78136	0.472854	0.325273
ATPO_HUMAN	ATP synthase subunit O, mitochondrial OS=Homo sapiens GN=ATP5O PE=1 SV=1	23377	0	1	2	8	10	6	27	0.144444	-2.79141	4.75489	0.005609	2.25111
QPCTL_HUMAN	Glutaminyl-peptide cyclotransferase-like protein OS=Homo sapiens GN=QPCTL PE=1 SV=1	43008	2	2	1	2	16	4	27	0.458333	-1.12553	4.75489	0.265797	0.57545
DRG1_HUMAN	Developmentally-regulated GTP-binding protein 1 OS=Homo sapiens GN=DRG1 PE=1 SV=1	40802	8	4	5	0.5	4	5	26.5	6	2.58496	4.72792	0.241108	0.617788
TRAP1_HUMAN	Heat shock protein 75 kDa, mitochondrial OS=Homo sapiens GN=TRAP1 PE=1 SV=3	80345	1	0.5	2	9	9	5	26.5	0.188889	-2.40439	4.72792	0.009819	2.00793
ROAA_HUMAN	Heterogeneous nuclear ribonucleoprotein A/B OS=Homo sapiens GN=HNRNPAB PE=1 SV=2	36316	6	6	3	0.5	5	6	26.5	4.56667	2.19114	4.72792	0.584639	0.233112
SFRS5_HUMAN	Splicing factor, arginine/serine-rich 5 OS=Homo sapiens GN=SFRS5 PE=1 SV=1	31359	8	9	8	0.5	0.5	0.5	26.5	16.6667	4.05889	4.72792	1.9e-05	4.72125
SMD2_HUMAN	Small nuclear ribonucleoprotein Sm D2 OS=Homo sapiens GN=SNRPD2 PE=1 SV=1	13632	0.5	0.5	0.5	21	0.5	3	26	0.396825	-1.33342	4.70044	0.300792	0.521734
EXOS6_HUMAN	Exosome complex exonuclease MTR3 OS=Homo sapiens GN=EXOSC6 PE=1 SV=1	28503	5	5	5	0.5	8	2	25.5	4.375	2.12928	4.67243	0.548424	0.260884
UNK_HUMAN	RING finger protein unkempt homolog OS=Homo sapiens GN=UNK PE=1 SV=2	89796	10	7	7	0.5	0.5	0.5	25.5	16	4	4.67243	0.001691	2.77186
PSMD8_HUMAN	26S proteasome non-ATPase regulatory subunit 8 OS=Homo sapiens GN=PSMD8 PE=1 SV=1	30157	0	0.5	0.5	8	7	9	25	0.042328	-4.56224	4.64386	0.000217	3.66354
AP2A1_HUMAN	AP-2 complex subunit alpha-1 OS=Homo sapiens GN=AP2A1 PE=1 SV=3	108561	7	6	7	0.5	4	0.5	25	9.83333	3.29768	4.64386	0.014603	1.83556
AP2B1_HUMAN	AP-2 complex subunit beta OS=Homo sapiens GN=AP2B1 PE=1 SV=1	105398	12	0.5	2	0.5	1	9	25	8.24074	3.04277	4.64386	0.783604	0.105903
COPA_HUMAN	Coatomer subunit alpha OS=Homo sapiens GN=COPA PE=1 SV=2	139797	2	2	4	0.5	0.5	16	25	2.75	1.45943	4.64386	0.595551	0.225081
DYN2_HUMAN	Dynamin-2 OS=Homo sapiens GN=DNM2 PE=1 SV=2	98345	0.5	0.5	0.5	0.5	14	9	25	0.363757	-1.45895	4.64386	0.136242	0.865689
RS24_HUMAN	40S ribosomal protein S24 OS=Homo sapiens GN=RPS24 PE=1 SV=1	15413	0	5	7	4	0.5	8	24.5	3.625	1.85798	4.61471	0.958424	0.0184423
CYBP_HUMAN	Calcyclin-binding protein OS=Homo sapiens GN=CACYBP PE=1 SV=2	26308	0.5	0.5	0.5	2	10	11	24.5	0.115152	-3.11839	4.61471	0.065609	1.18304
GOGA2_HUMAN	Golgin subfamily A member 2 OS=Homo sapiens GN=GOLGA2 PE=1 SV=2	112217	11	4	8	0.5	0.5	0.5	24.5	15.3333	3.9386	4.61471	0.024131	1.61742
ROA3_HUMAN	Heterogeneous nuclear ribonucleoprotein A3 OS=Homo sapiens GN=HNRNPA3 PE=1 SV=2	39799	7	7	9	0.5	0.5	0.5	24.5	15.3333	3.9386	4.61471	0.000424	3.37263
H2A1B_HUMAN	Histone H2A type 1-B/E OS=Homo sapiens GN=HIST1H2AB PE=1 SV=2	14127	1	0.5	2	0.5	0.5	20	24.5	1.03333	0.0473057	4.61471	0.421196	0.375516
FA98A_HUMAN	Protein FAM98A OS=Homo sapiens GN=FAM98A PE=1 SV=1	55823	8	7	5	0.5	1	3	24.5	8.22222	3.03953	4.61471	0.011435	1.94176
RFC2_HUMAN	Replication factor C subunit 2 OS=Homo sapiens GN=RFC2 PE=1 SV=3	39588	4	4	3	0.5	7	6	24.5	3.02381	1.59637	4.61471	0.704917	0.151862
SAPS1_HUMAN	Serine/threonine-protein phosphatase 6 regulatory subunit 1 OS=Homo sapiens GN=SAPS1 PE=1 SV=5	97291	8	7	8	0.5	0.5	0.5	24.5	15.3333	3.9386	4.61471	2.8e-05	4.55284
SGPL1_HUMAN	Sphingosine-1-phosphate lyase 1 OS=Homo sapiens GN=SGPL1 PE=1 SV=3	64053	5	6	6	0.5	6	1	24.5	5.66667	2.5025	4.61471	0.151129	0.820652
PSDE_HUMAN	26S proteasome non-ATPase regulatory subunit 14 OS=Homo sapiens GN=PSMD14 PE=1 SV=1	34726	0	0.5	0.5	5	8	10	24	0.0375	-4.73697	4.58496	0.007415	2.12989
WRIP1_HUMAN	ATPase WRNIP1 OS=Homo sapiens GN=WRNIP1 PE=1 SV=2	72829	7	10	5	0.5	1	0.5	24	11.3333	3.5025	4.58496	0.010351	1.98502
DPM1_HUMAN	Dolichol-phosphate mannosyltransferase OS=Homo sapiens GN=DPM1 PE=1 SV=1	29673	2	2	3	6	7	4	24	0.456349	-1.13179	4.58496	0.02411	1.6178
GAR1_HUMAN	H/ACA ribonucleoprotein complex subunit 1 OS=Homo sapiens GN=GAR1 PE=1 SV=1	22505	6	3	7	1	5	2	24	3.36667	1.75132	4.58496	0.191744	0.717278
ROA2_HUMAN	Heterogeneous nuclear ribonucleoproteins A2/B1 OS=Homo sapiens GN=HNRNPA2B1 PE=1 SV=2	37464	5	7	6	0.5	5	0.5	24	7.8	2.96347	4.58496	0.06758	1.17018
PRDX4_HUMAN	Peroxiredoxin-4 OS=Homo sapiens GN=PRDX4 PE=1 SV=1	30749	1	9	0.5	4	9	0.5	24	0.75	-0.415037	4.58496	0.800159	0.0968237
RLA1_HUMAN	60S acidic ribosomal protein P1 OS=Homo sapiens GN=RPLP1 PE=1 SV=1	11621	0	3	5	2	0.5	13	23.5	2.12821	1.08964	4.55459	0.583714	0.2338
C1TC_HUMAN	C-1-tetrahydrofolate synthase, cytoplasmic OS=Homo sapiens GN=MTHFD1 PE=1 SV=3	102180	0.5	0.5	0.5	2	15	5	23.5	0.127778	-2.96829	4.55459	0.157061	0.803932
TF3C5_HUMAN	General transcription factor 3C polypeptide 5 OS=Homo sapiens GN=GTF3C5 PE=1 SV=2	59989	5	5	2	1	10	0.5	23.5	3.16667	1.66297	4.55459	0.961496	0.0170525
IPO8_HUMAN	Importin-8 OS=Homo sapiens GN=IPO8 PE=1 SV=2	120945	0.5	0.5	0.5	1	11	10	23.5	0.198485	-2.3329	4.55459	0.098093	1.00836
KHDR1_HUMAN	KH domain-containing, RNA-binding, signal transduction-associated protein 1 OS=Homo sapiens GN=KHDRBS1 PE=1 SV=1	48311	5	4	5	0.5	7	2	23.5	4.35714	2.12338	4.55459	0.493548	0.306671
LAR4B_HUMAN	La-related protein 4B OS=Homo sapiens GN=LARP4B PE=1 SV=3	80902	8	11	3	0.5	0.5	0.5	23.5	14.6667	3.87447	4.55459	0.042875	1.3678
TIM23_HUMAN	Mitochondrial import inner membrane translocase subunit Tim23 OS=Homo sapiens GN=TIMM23 PE=1 SV=1	22100	0.5	0.5	0.5	10	7	5	23.5	0.0738095	-3.76005	4.55459	0.009288	2.03208
NOP56_HUMAN	Nucleolar protein 56 OS=Homo sapiens GN=NOP56 PE=1 SV=4	66408	6	6	4	0.5	5	2	23.5	5.06667	2.34104	4.55459	0.128353	0.891594
VPS36_HUMAN	Vacuolar protein-sorting-associated protein 36 OS=Homo sapiens GN=VPS36 PE=1 SV=1	44074	4	2	4	2	6	5	23	1.04444	0.0627358	4.52356	0.507158	0.294857
DCAF5_HUMAN	DDB1- and CUL4-associated factor 5 OS=Homo sapiens GN=DCAF5 PE=1 SV=2	104983	6	8	7	0.5	0.5	0.5	22.5	14	3.80735	4.49185	0.000355	3.44977
EXOSX_HUMAN	Exosome component 10 OS=Homo sapiens GN=EXOSC10 PE=1 SV=2	101566	7	7	3	0.5	3	2	22.5	5.94444	2.57154	4.49185	0.065039	1.18683
KANK1_HUMAN	KN motif and ankyrin repeat domain-containing protein 1 OS=Homo sapiens GN=KANK1 PE=1 SV=3	149021	3	8	10	0.5	0.5	0.5	22.5	14	3.80735	4.49185	0.035441	1.45049
MOT1_HUMAN	Monocarboxylate transporter 1 OS=Homo sapiens GN=SLC16A1 PE=1 SV=2	54607	0	1	1	0.5	8	12	22.5	0.0694444	-3.848	4.49185	0.142769	0.845366
RFC4_HUMAN	Replication factor C subunit 4 OS=Homo sapiens GN=RFC4 PE=1 SV=2	40170	5	1	5	0.5	8	3	22.5	3.93056	1.97473	4.49185	0.951529	0.021578
NEK10_HUMAN	Serine/threonine-protein kinase Nek10 OS=Homo sapiens GN=NEK10 PE=2 SV=2	134115	0.5	0.5	0.5	1	12	8	22.5	0.201389	-2.31194	4.49185	0.113232	0.946031
WDR26_HUMAN	WD repeat-containing protein 26 OS=Homo sapiens GN=WDR26 PE=1 SV=3	73048	4	7	8	1	2	0.5	22.5	7.83333	2.96963	4.49185	0.015658	1.80526
DNJB6_HUMAN	DnaJ homolog subfamily B member 6 OS=Homo sapiens GN=DNAJB6 PE=1 SV=2	36122	0.5	0.5	0.5	0.5	8	12	22	0.368056	-1.442	4.45943	0.133439	0.874717
SYIC_HUMAN	Isoleucyl-tRNA synthetase, cytoplasmic OS=Homo sapiens GN=IARS PE=1 SV=2	145718	1	0.5	0.5	2	2	16	22	0.260417	-1.94111	4.45943	0.268186	0.571564
PRDX6_HUMAN	Peroxiredoxin-6 OS=Homo sapiens GN=PRDX6 PE=1 SV=3	25133	0	1	2	8	9	2	22	0.37037	-1.43296	4.45943	0.077742	1.10934
BRX1_HUMAN	Ribosome biogenesis protein BRX1 homolog OS=Homo sapiens GN=BRIX1 PE=1 SV=2	41660	7	8	5	0.5	0.5	1	22	11.6667	3.54432	4.45943	0.002604	2.58436
RRP15_HUMAN	RRP15-like protein OS=Homo sapiens GN=RRP15 PE=1 SV=2	31636	6	5	7	0.5	3	0.5	22	9.22222	3.20511	4.45943	0.010007	1.9997
PGAM5_HUMAN	Serine/threonine-protein phosphatase PGAM5, mitochondrial OS=Homo sapiens GN=PGAM5 PE=1 SV=2	32213	1	1	2	2	13	3	22	0.41453	-1.27045	4.45943	0.256435	0.591023
PP1B_HUMAN	Serine/threonine-protein phosphatase PP1-beta catalytic subunit OS=Homo sapiens GN=PPP1CB PE=1 SV=3	37961	0	0.5	12	0.5	4	5	22	0.841667	-0.248679	4.45943	0.821429	0.08543
WDR5_HUMAN	WD repeat-containing protein 5 OS=Homo sapiens GN=WDR5 PE=1 SV=1	37136	7	5	6	0.5	3	0.5	22	9.22222	3.20511	4.45943	0.010007	1.9997
ENOA_HUMAN	Alpha-enolase OS=Homo sapiens GN=ENO1 PE=1 SV=2	47481	2	0.5	1	2	12	4	21.5	0.430556	-1.21573	4.42626	0.192441	0.715702
BAG2_HUMAN	BAG family molecular chaperone regulator 2 OS=Homo sapiens GN=BAG2 PE=1 SV=1	23928	0.5	0.5	0.5	10	5	5	21.5	0.0833333	-3.58496	4.42626	0.020835	1.68121
F120A_HUMAN	Constitutive coactivator of PPAR-gamma-like protein 1 OS=Homo sapiens GN=FAM120A PE=1 SV=2	123008	8	4	3	0.5	5	1	21.5	6.6	2.72247	4.42626	0.246379	0.608396
DCD_HUMAN	Dermcidin OS=Homo sapiens GN=DCD PE=1 SV=2	11391	1	2	1	13	4	0.5	21.5	0.858974	-0.219313	4.42626	0.295008	0.530166
RAD18_HUMAN	E3 ubiquitin-protein ligase RAD18 OS=Homo sapiens GN=RAD18 PE=1 SV=1	57015	5	6	9	0.5	0.5	0.5	21.5	13.3333	3.73697	4.42626	0.006834	2.16533
PDZD6_HUMAN	PDZ domain-containing protein 6 OS=Homo sapiens GN=INTU PE=2 SV=2	106722	11	5	4	0.5	0.5	0.5	21.5	13.3333	3.73697	4.42626	0.047769	1.32085
RFC3_HUMAN	Replication factor C subunit 3 OS=Homo sapiens GN=RFC3 PE=1 SV=2	41328	3	5	3	0.5	8	2	21.5	2.70833	1.43741	4.42626	0.947671	0.0233424
WDR12_HUMAN	Ribosome biogenesis protein WDR12 OS=Homo sapiens GN=WDR12 PE=1 SV=2	48191	5	7	8	0.5	0.5	0.5	21.5	13.3333	3.73697	4.42626	0.002201	2.65738
SF3A3_HUMAN	Splicing factor 3A subunit 3 OS=Homo sapiens GN=SF3A3 PE=1 SV=1	59154	2	7	5	0.5	5	2	21.5	2.63333	1.39689	4.42626	0.33206	0.478783
RU2A_HUMAN	U2 small nuclear ribonucleoprotein A~ OS=Homo sapiens GN=SNRPA1 PE=1 SV=2	28512	4	4	7	0.5	5	1	21.5	5.26667	2.39689	4.42626	0.178791	0.747654
COPG_HUMAN	Coatomer subunit gamma OS=Homo sapiens GN=COPG PE=1 SV=1	98967	4	1	0.5	0.5	4	11	21	2.76515	1.46736	4.39232	0.366254	0.436218
H31T_HUMAN	Histone H3.1t OS=Homo sapiens GN=HIST3H3 PE=1 SV=3	15613	0.5	0.5	0.5	0.5	13	6	21	0.373932	-1.41915	4.39232	0.172497	0.763218
IDHP_HUMAN	Isocitrate dehydrogenase [NADP], mitochondrial OS=Homo sapiens GN=IDH2 PE=1 SV=2	51333	0.5	0.5	0.5	0.5	13	6	21	0.373932	-1.41915	4.39232	0.172497	0.763218
LARP4_HUMAN	La-related protein 4 OS=Homo sapiens GN=LARP4 PE=1 SV=3	81230	4	8	5	0.5	0.5	3	21	8.55556	3.09686	4.39232	0.041432	1.38266
E2F7_HUMAN	Transcription factor E2F7 OS=Homo sapiens GN=E2F7 PE=1 SV=2	100240	2	0.5	2	0.5	15	1	21	2.01111	1.00799	4.39232	0.449637	0.347138
AP2A2_HUMAN	AP-2 complex subunit alpha-2 OS=Homo sapiens GN=AP2A2 PE=1 SV=2	104807	6	7	6	0.5	0.5	0.5	20.5	12.6667	3.66297	4.35755	6.3e-05	4.20066
HBA_HUMAN	Hemoglobin subunit alpha OS=Homo sapiens GN=HBA1 PE=1 SV=2	15305	0.5	0.5	0.5	0.5	18	0.5	20.5	0.675926	-0.565063	4.35755	0.373901	0.427243
INGR1_HUMAN	Interferon gamma receptor 1 OS=Homo sapiens GN=IFNGR1 PE=1 SV=1	55054	0.5	0.5	0.5	9	4	6	20.5	0.087963	-3.50696	4.35755	0.015933	1.7977
PGRC2_HUMAN	Membrane-associated progesterone receptor component 2 OS=Homo sapiens GN=PGRMC2 PE=1 SV=1	23861	0.5	0.5	0.5	8	6	5	20.5	0.0819444	-3.60921	4.35755	0.002709	2.56719
PTBP2_HUMAN	Polypyrimidine tract-binding protein 2 OS=Homo sapiens GN=PTBP2 PE=1 SV=1	57569	5	2	3	0.5	7	3	20.5	3.7619	1.91146	4.35755	0.940223	0.0267691
SAPS3_HUMAN	Serine/threonine-protein phosphatase 6 regulatory subunit 3 OS=Homo sapiens GN=SAPS3 PE=1 SV=2	98577	6	4	9	0.5	0.5	0.5	20.5	12.6667	3.66297	4.35755	0.015933	1.7977
CH033_HUMAN	UPF0488 protein C8orf33 OS=Homo sapiens GN=C8orf33 PE=1 SV=1	25319	4	6	4	0.5	4	2	20.5	3.83333	1.9386	4.35755	0.108402	0.964963
RL31_HUMAN	60S ribosomal protein L31 OS=Homo sapiens GN=RPL31 PE=1 SV=1	14454	0	1	2	8	3	6	20	0.222222	-2.16993	4.32193	0.040546	1.39205
CBR1_HUMAN	Carbonyl reductase [NADPH] 1 OS=Homo sapiens GN=CBR1 PE=1 SV=3	30641	0.5	0.5	0.5	1	17	0.5	20	0.509804	-0.971986	4.32193	0.354692	0.450149
LYAR_HUMAN	Cell growth-regulating nucleolar protein OS=Homo sapiens GN=LYAR PE=1 SV=2	44044	3	9	4	0.5	0.5	3	20	8.44444	3.078	4.32193	0.1207	0.918293
CBLN4_HUMAN	Cerebellin-4 OS=Homo sapiens GN=CBLN4 PE=1 SV=1	21908	2	3	1	2	7	5	20	0.542857	-0.881356	4.32193	0.163279	0.78707
EXOS2_HUMAN	Exosome complex exonuclease RRP4 OS=Homo sapiens GN=EXOSC2 PE=1 SV=2	32996	3	4	3	0.5	9	0.5	20	4.14815	2.05247	4.32193	0.999999	4.34295e-07
RAGP1_HUMAN	Ran GTPase-activating protein 1 OS=Homo sapiens GN=RANGAP1 PE=1 SV=1	63958	0.5	0.5	0.5	0.5	10	8	20	0.370833	-1.43116	4.32193	0.121593	0.915091
RBM14_HUMAN	RNA-binding protein 14 OS=Homo sapiens GN=RBM14 PE=1 SV=2	69620	0.5	0.5	0.5	0.5	13	5	20	0.379487	-1.39788	4.32193	0.196013	0.707715
2ABA_HUMAN	Serine/threonine-protein phosphatase 2A 55 kDa regulatory subunit B alpha isoform OS=Homo sapiens GN=PPP2R2A PE=1 SV=1	52173	6	5	3	0.5	5	0.5	20	6.33333	2.66297	4.32193	0.200162	0.698618
THOC4_HUMAN	THO complex subunit 4 OS=Homo sapiens GN=THOC4 PE=1 SV=3	26872	5	5	6	0.5	0.5	3	20	7.33333	2.87447	4.32193	0.011189	1.95121
TMM33_HUMAN	Transmembrane protein 33 OS=Homo sapiens GN=TMEM33 PE=1 SV=2	28302	0	1	1	6	7	5	20	0.114286	-3.12928	4.32193	0.001324	2.87811
RL7L_HUMAN	60S ribosomal protein L7-like 1 OS=Homo sapiens GN=RPL7L1 PE=1 SV=1	28757	3	4	5	0.5	4	3	19.5	2.88889	1.53051	4.2854	0.276087	0.558954
ARP3_HUMAN	Actin-related protein 3 OS=Homo sapiens GN=ACTR3 PE=1 SV=3	47797	0	0.5	0.5	1	17	0.5	19.5	0.343137	-1.54314	4.2854	0.342486	0.465357
CAPR1_HUMAN	Caprin-1 OS=Homo sapiens GN=CAPRIN1 PE=1 SV=2	78489	0	6	6	0.5	3	4	19.5	1.16667	0.222392	4.2854	0.542258	0.265794
FUBP2_HUMAN	Far upstream element-binding protein 2 OS=Homo sapiens GN=KHSRP PE=1 SV=3	73443	0.5	0.5	0.5	3	10	5	19.5	0.105556	-3.24393	4.2854	0.057453	1.24069
FACR1_HUMAN	Fatty acyl-CoA reductase 1 OS=Homo sapiens GN=FAR1 PE=1 SV=1	59661	0.5	0.5	0.5	5	7	6	19.5	0.0849206	-3.55774	4.2854	0.000678	3.16877
TF3C3_HUMAN	General transcription factor 3C polypeptide 3 OS=Homo sapiens GN=GTF3C3 PE=1 SV=1	102006	5	4	2	0.5	6	2	19.5	3.88889	1.95936	4.2854	0.677869	0.168854
RAN_HUMAN	GTP-binding nuclear protein Ran OS=Homo sapiens GN=RAN PE=1 SV=3	24579	0	1	0.5	8	6	4	19.5	0.0972222	-3.36257	4.2854	0.009874	2.00551
TRFL_HUMAN	Lactotransferrin OS=Homo sapiens GN=LTF PE=1 SV=6	80014	2	3	4	1	9	0.5	19.5	3.44444	1.78427	4.2854	0.867591	0.061685
RFC5_HUMAN	Replication factor C subunit 5 OS=Homo sapiens GN=RFC5 PE=1 SV=1	38757	0	1	1	0.5	7	10	19.5	0.0809524	-3.62678	4.2854	0.141249	0.850015
RS10_HUMAN	40S ribosomal protein S10 OS=Homo sapiens GN=RPS10 PE=1 SV=1	18886	0	5	4	0.5	0.5	9	19	3.48148	1.7997	4.24793	0.922506	0.0350308
ARP2_HUMAN	Actin-related protein 2 OS=Homo sapiens GN=ACTR2 PE=1 SV=1	45017	0	0.5	0.5	2	11	5	19	0.0484848	-4.36632	4.24793	0.09936	1.00279
ASB2_HUMAN	Ankyrin repeat and SOCS box protein 2 OS=Homo sapiens GN=ASB2 PE=1 SV=1	65898	4	3	2	3	5	2	19	0.977778	-0.0324215	4.24793	0.767644	0.11484
ERLN2_HUMAN	Erlin-2 OS=Homo sapiens GN=ERLIN2 PE=1 SV=1	38044	0.5	0.5	0.5	0.5	11	6	19	0.376263	-1.41019	4.24793	0.153417	0.814127
HNRPD_HUMAN	Heterogeneous nuclear ribonucleoprotein D0 OS=Homo sapiens GN=HNRNPD PE=1 SV=1	38581	3	2	0.5	0.5	6	7	19	2.13492	1.09418	4.24793	0.282135	0.549543
DDX52_HUMAN	Probable ATP-dependent RNA helicase DDX52 OS=Homo sapiens GN=DDX52 PE=1 SV=2	67766	5	6	3	0.5	0.5	4	19	7.58333	2.92283	4.24793	0.10953	0.960467
BT1A1_HUMAN	Butyrophilin subfamily 1 member A1 OS=Homo sapiens GN=BTN1A1 PE=1 SV=2	59523	5	4	8	0.5	0.5	0.5	18.5	11.3333	3.5025	4.20945	0.012656	1.8977
KAPCG_HUMAN	cAMP-dependent protein kinase catalytic subunit gamma OS=Homo sapiens GN=PRKACG PE=1 SV=3	40580	4	7	6	0.5	0.5	0.5	18.5	11.3333	3.5025	4.20945	0.004237	2.37294
IF2A_HUMAN	Eukaryotic translation initiation factor 2 subunit 1 OS=Homo sapiens GN=EIF2S1 PE=1 SV=3	36374	2	2	2	0.5	11	1	18.5	2.06061	1.04307	4.20945	0.560773	0.251213
KRR1_HUMAN	KRR1 small subunit processome component homolog OS=Homo sapiens GN=KRR1 PE=1 SV=4	43866	4	5	8	0.5	0.5	0.5	18.5	11.3333	3.5025	4.20945	0.012656	1.8977
FIP1_HUMAN	Pre-mRNA 3~-end-processing factor FIP1 OS=Homo sapiens GN=FIP1L1 PE=1 SV=1	66601	5	5	7	0.5	0.5	0.5	18.5	11.3333	3.5025	4.20945	0.001494	2.82565
ANM3_HUMAN	Protein arginine N-methyltransferase 3 OS=Homo sapiens GN=PRMT3 PE=1 SV=2	60549	6	5	3	2	2	0.5	18.5	3.83333	1.9386	4.20945	0.035404	1.45095
RBM4_HUMAN	RNA-binding protein 4 OS=Homo sapiens GN=RBM4 PE=1 SV=1	40688	3	2	3	0.5	4	6	18.5	2.33333	1.22239	4.20945	0.638396	0.19491
RM38_HUMAN	39S ribosomal protein L38, mitochondrial OS=Homo sapiens GN=MRPL38 PE=1 SV=2	44968	0.5	0.5	0.5	0.5	8	8	18	0.375	-1.41504	4.16993	0.116117	0.935104
CDK18_HUMAN	Cell division protein kinase 18 OS=Homo sapiens GN=CDK18 PE=1 SV=3	54488	0.5	0.5	0.5	0.5	8	8	18	0.375	-1.41504	4.16993	0.116117	0.935104
MAGD2_HUMAN	Melanoma-associated antigen D2 OS=Homo sapiens GN=MAGED2 PE=1 SV=2	65085	0.5	0.5	0.5	0.5	8	8	18	0.375	-1.41504	4.16993	0.116117	0.935104
MUTA_HUMAN	Methylmalonyl-CoA mutase, mitochondrial OS=Homo sapiens GN=MUT PE=1 SV=3	83524	4	1	5	4	3	1	18	2.11111	1.078	4.16993	0.677869	0.168854
PLPL5_HUMAN	Patatin-like phospholipase domain-containing protein 5 OS=Homo sapiens GN=PNPLA5 PE=2 SV=1	48680	2	2	3	1	6	4	18	1.02778	0.0395284	4.16993	0.421648	0.37505
F190A_HUMAN	Protein FAM190A OS=Homo sapiens GN=FAM190A PE=2 SV=2	100247	2	2	3	1	6	4	18	1.02778	0.0395284	4.16993	0.421648	0.37505
TR150_HUMAN	Thyroid hormone receptor-associated protein 3 OS=Homo sapiens GN=THRAP3 PE=1 SV=2	108658	1	3	4	1	5	4	18	0.866667	-0.206451	4.16993	0.677869	0.168854
YTHD2_HUMAN	YTH domain family protein 2 OS=Homo sapiens GN=YTHDF2 PE=1 SV=2	62467	1	0.5	1	0.5	10	5	18	0.75	-0.415037	4.16993	0.190044	0.721146
AKP8L_HUMAN	A-kinase anchor protein 8-like OS=Homo sapiens GN=AKAP8L PE=1 SV=2	72051	1	0.5	1	1	9	5	17.5	0.418519	-1.25664	4.12928	0.146317	0.834705
APBA2_HUMAN	Amyloid beta A4 precursor protein-binding family A member 2 OS=Homo sapiens GN=APBA2 PE=1 SV=3	83315	11	2	3	0.5	0.5	0.5	17.5	10.6667	3.41504	4.12928	0.164915	0.78274
KC1E_HUMAN	Casein kinase I isoform epsilon OS=Homo sapiens GN=CSNK1E PE=1 SV=1	47570	3	1	3	0.5	6	4	17.5	2.30556	1.20511	4.12928	0.539276	0.268189
GNA12_HUMAN	Guanine nucleotide-binding protein subunit alpha-12 OS=Homo sapiens GN=GNA12 PE=1 SV=4	44422	1	1	1	10	0.5	4	17.5	0.783333	-0.352302	4.12928	0.239153	0.621324
HBB_HUMAN	Hemoglobin subunit beta OS=Homo sapiens GN=HBB PE=1 SV=2	16102	0.5	0.5	0.5	1	12	3	17.5	0.236111	-2.08246	4.12928	0.226283	0.645348
NDEL1_HUMAN	Nuclear distribution protein nudE-like 1 OS=Homo sapiens GN=NDEL1 PE=1 SV=1	38523	8	4	4	0.5	0.5	0.5	17.5	10.6667	3.41504	4.12928	0.022258	1.65251
CA057_HUMAN	Nucleoside-triphosphatase C1orf57 OS=Homo sapiens GN=C1orf57 PE=1 SV=1	20928	0.5	0.5	0.5	3	8	5	17.5	0.109722	-3.18807	4.12928	0.0292	1.53462
SMCA1_HUMAN	Probable global transcription activator SNF2L1 OS=Homo sapiens GN=SMARCA1 PE=1 SV=2	123211	8	3	5	0.5	0.5	0.5	17.5	10.6667	3.41504	4.12928	0.0292	1.53462
RRMJ3_HUMAN	Putative rRNA methyltransferase 3 OS=Homo sapiens GN=FTSJ3 PE=1 SV=1	96972	6	6	4	0.5	0.5	0.5	17.5	10.6667	3.41504	4.12928	0.001921	2.71647
RB3GP_HUMAN	Rab3 GTPase-activating protein catalytic subunit OS=Homo sapiens GN=RAB3GAP1 PE=1 SV=3	111594	6	3	7	0.5	0.5	0.5	17.5	10.6667	3.41504	4.12928	0.015844	1.80014
DHSA_HUMAN	Succinate dehydrogenase [ubiquinone] flavoprotein subunit, mitochondrial OS=Homo sapiens GN=SDHA PE=1 SV=2	73672	3	3	3	0.5	4	4	17.5	2.5	1.32193	4.12928	0.89331	0.0489978
UBP10_HUMAN	Ubiquitin carboxyl-terminal hydrolase 10 OS=Homo sapiens GN=USP10 PE=1 SV=2	87707	2	5	5	0.5	3	2	17.5	2.72222	1.44478	4.12928	0.154489	0.811102
RL32_HUMAN	60S ribosomal protein L32 OS=Homo sapiens GN=RPL32 PE=1 SV=2	15964	0	6	4	1	3	3	17	1.11111	0.152003	4.08746	0.623958	0.204845
AKA12_HUMAN	A-kinase anchor protein 12 OS=Homo sapiens GN=AKAP12 PE=1 SV=3	191938	0	0.5	0.5	6	5	5	17	0.0666667	-3.90689	4.08746	0.000179	3.74715
EXOS7_HUMAN	Exosome complex exonuclease RRP42 OS=Homo sapiens GN=EXOSC7 PE=1 SV=2	32442	5	3	5	0.5	0.5	3	17	5.88889	2.558	4.08746	0.048262	1.31639
YES_HUMAN	Proto-oncogene tyrosine-protein kinase Yes OS=Homo sapiens GN=YES1 PE=1 SV=3	61276	0.5	0.5	0.5	7	8	0.5	17	0.377976	-1.40363	4.08746	0.118142	0.927596
RANB9_HUMAN	Ran-binding protein 9 OS=Homo sapiens GN=RANBP9 PE=1 SV=1	78653	3	0.5	1	2	10	0.5	17	1.18333	0.242857	4.08746	0.430736	0.365789
TIF1B_HUMAN	Transcription intermediary factor 1-beta OS=Homo sapiens GN=TRIM28 PE=1 SV=5	90261	5	3	6	0.5	2	0.5	17	7.83333	2.96963	4.08746	0.022421	1.64935
RS23_HUMAN	40S ribosomal protein S23 OS=Homo sapiens GN=RPS23 PE=1 SV=3	15969	0	0.5	1	2	3	10	16.5	0.0888889	-3.49185	4.04439	0.150301	0.823038
CLPX_HUMAN	ATP-dependent Clp protease ATP-binding subunit clpX-like, mitochondrial OS=Homo sapiens GN=CLPX PE=1 SV=2	69922	0.5	0.5	0.5	2	10	3	16.5	0.155556	-2.6845	4.04439	0.148275	0.828932
CSK2B_HUMAN	Casein kinase II subunit beta OS=Homo sapiens GN=CSNK2B PE=1 SV=1	25268	3	8	4	0.5	0.5	0.5	16.5	10	3.32193	4.04439	0.042139	1.37532
ESF1_HUMAN	ESF1 homolog OS=Homo sapiens GN=ESF1 PE=1 SV=1	99134	7	6	2	0.5	0.5	0.5	16.5	10	3.32193	4.04439	0.042139	1.37532
EIF3I_HUMAN	Eukaryotic translation initiation factor 3 subunit I OS=Homo sapiens GN=EIF3I PE=1 SV=1	36878	2	4	1	0.5	7	2	16.5	1.69048	0.75743	4.04439	0.718525	0.143558
HNRDL_HUMAN	Heterogeneous nuclear ribonucleoprotein D-like OS=Homo sapiens GN=HNRPDL PE=1 SV=3	46580	2	2	1	0.5	6	5	16.5	1.51111	0.59561	4.04439	0.277226	0.557166
IMA5_HUMAN	Importin subunit alpha-6 OS=Homo sapiens GN=KPNA5 PE=1 SV=2	61052	0.5	0.5	14	0.5	0.5	0.5	16.5	10	3.32193	4.04439	0.373901	0.427243
NOTC2_HUMAN	Neurogenic locus notch homolog protein 2 OS=Homo sapiens GN=NOTCH2 PE=1 SV=3	279082	0.5	0.5	0.5	7	5	3	16.5	0.112698	-3.14946	4.04439	0.017584	1.75488
NKRF_HUMAN	NF-kappa-B-repressing factor OS=Homo sapiens GN=NKRF PE=1 SV=2	78308	6	4	1	0.5	4	1	16.5	4.66667	2.22239	4.04439	0.370323	0.431419
NFAC1_HUMAN	Nuclear factor of activated T-cells, cytoplasmic 1 OS=Homo sapiens GN=NFATC1 PE=1 SV=3	102377	7	5	3	0.5	0.5	0.5	16.5	10	3.32193	4.04439	0.017584	1.75488
PUF60_HUMAN	Poly(U)-binding-splicing factor PUF60 OS=Homo sapiens GN=PUF60 PE=1 SV=1	60009	3	2	3	0.5	3	5	16.5	2.42222	1.27633	4.04439	0.907271	0.042263
GPR22_HUMAN	Probable G-protein coupled receptor 22 OS=Homo sapiens GN=GPR22 PE=2 SV=2	49917	6	5	4	0.5	0.5	0.5	16.5	10	3.32193	4.04439	0.001462	2.83505
TET2_HUMAN	Probable methylcytosine dioxygenase TET2 OS=Homo sapiens GN=TET2 PE=1 SV=3	226237	0	0.5	0.5	12	3	0.5	16.5	0.388889	-1.36257	4.04439	0.238988	0.621624
SMD3_HUMAN	Small nuclear ribonucleoprotein Sm D3 OS=Homo sapiens GN=SNRPD3 PE=1 SV=1	14021	0	0.5	1	7	1	7	16.5	0.214286	-2.22239	4.04439	0.089918	1.04615
TECR_HUMAN	Trans-2,3-enoyl-CoA reductase OS=Homo sapiens GN=TECR PE=1 SV=1	36410	0.5	0.5	0.5	4	5	6	16.5	0.102778	-3.2824	4.04439	0.001462	2.83505
NSF_HUMAN	Vesicle-fusing ATPase OS=Homo sapiens GN=NSF PE=1 SV=3	83055	0.5	0.5	0.5	5	7	3	16.5	0.112698	-3.14946	4.04439	0.017584	1.75488
RS26_HUMAN	40S ribosomal protein S26 OS=Homo sapiens GN=RPS26 PE=1 SV=3	13292	0	0.5	1	0.5	4	10	16	0.075	-3.73697	4	0.195198	0.709525
RL10L_HUMAN	60S ribosomal protein L10-like OS=Homo sapiens GN=RPL10L PE=1 SV=3	24959	0	0.5	14	0.5	0.5	0.5	16	9.66667	3.27302	4	0.398174	0.399927
PIAS4_HUMAN	E3 SUMO-protein ligase PIAS4 OS=Homo sapiens GN=PIAS4 PE=1 SV=1	57494	1	1	1	1	8	4	16	0.458333	-1.12553	4	0.175523	0.755666
HAS1_HUMAN	Hyaluronan synthase 1 OS=Homo sapiens GN=HAS1 PE=1 SV=2	65645	0	0.5	0.5	7	4	4	16	0.0833333	-3.58496	4	0.010007	1.9997
BUB3_HUMAN	Mitotic checkpoint protein BUB3 OS=Homo sapiens GN=BUB3 PE=1 SV=1	37587	3	0.5	3	0.5	6	3	16	2.36111	1.23947	4	0.607168	0.216691
TBA4B_HUMAN	Putative tubulin-like protein alpha-4B OS=Homo sapiens GN=TUBA4B PE=5 SV=2	27819	0.5	0.5	0.5	0.5	3	11	16	0.40404	-1.30743	4	0.243004	0.614387
PP2AA_HUMAN	Serine/threonine-protein phosphatase 2A catalytic subunit alpha isoform OS=Homo sapiens GN=PPP2CA PE=1 SV=1	36142	5	0.5	3	0.5	1	6	16	3.66667	1.87447	4	0.886177	0.0524795
SPAT5_HUMAN	Spermatogenesis-associated protein 5 OS=Homo sapiens GN=SPATA5 PE=1 SV=2	98397	2	0.5	0.5	0.5	12	0.5	16	1.68056	0.748938	4	0.437171	0.359349
FYN_HUMAN	Tyrosine-protein kinase Fyn OS=Homo sapiens GN=FYN PE=1 SV=3	61237	0.5	0.5	0.5	7	7	0.5	16	0.380952	-1.39232	4	0.116117	0.935104
CU129_HUMAN	Uncharacterized protein C21orf129 OS=Homo sapiens GN=C21orf129 PE=2 SV=2	15541	0.5	0.5	0.5	0.5	9	5	16	0.385185	-1.37638	4	0.152326	0.817226
RL35_HUMAN	60S ribosomal protein L35 OS=Homo sapiens GN=RPL35 PE=1 SV=2	14543	0	1	2	0.5	3	9	15.5	0.185185	-2.43296	3.9542	0.288151	0.54038
FETUA_HUMAN	Alpha-2-HS-glycoprotein OS=Homo sapiens GN=AHSG PE=1 SV=1	40098	0.5	0.5	0.5	0.5	13	0.5	15.5	0.679487	-0.557482	3.9542	0.373901	0.427243
AIMP2_HUMAN	Aminoacyl tRNA synthetase complex-interacting multifunctional protein 2 OS=Homo sapiens GN=AIMP2 PE=1 SV=2	35668	1	0.5	0.5	0.5	4	9	15.5	0.726852	-0.460267	3.9542	0.195922	0.707917
ARMC8_HUMAN	Armadillo repeat-containing protein 8 OS=Homo sapiens GN=ARMC8 PE=1 SV=2	76601	1	0.5	0.5	2	11	0.5	15.5	0.515152	-0.956931	3.9542	0.307803	0.511727
CP110_HUMAN	Centriolin OS=Homo sapiens GN=CEP110 PE=1 SV=2	269860	1	1	1	0.5	3	9	15.5	0.814815	-0.295456	3.9542	0.277618	0.556552
CEPT1_HUMAN	Choline/ethanolaminephosphotransferase 1 OS=Homo sapiens GN=CEPT1 PE=1 SV=1	47435	0.5	0.5	0.5	4	5	5	15.5	0.108333	-3.20645	3.9542	0.000236	3.62709
FGFR3_HUMAN	Fibroblast growth factor receptor 3 OS=Homo sapiens GN=FGFR3 PE=1 SV=1	88624	5	5	4	0.5	0.5	0.5	15.5	9.33333	3.22239	3.9542	0.000236	3.62709
HNRL1_HUMAN	Heterogeneous nuclear ribonucleoprotein U-like protein 1 OS=Homo sapiens GN=HNRNPUL1 PE=1 SV=2	96250	4	3	3	0.5	3	2	15.5	3.5	1.80735	3.9542	0.133801	0.873541
H1X_HUMAN	Histone H1x OS=Homo sapiens GN=H1FX PE=1 SV=1	22474	1	5	0.5	1	5	3	15.5	0.722222	-0.469485	3.9542	0.673011	0.171978
WWP1_HUMAN	NEDD4-like E3 ubiquitin-protein ligase WWP1 OS=Homo sapiens GN=WWP1 PE=1 SV=1	105991	0.5	0.5	0.5	13	0.5	0.5	15.5	0.679487	-0.557482	3.9542	0.373901	0.427243
PHF6_HUMAN	PHD finger protein 6 OS=Homo sapiens GN=PHF6 PE=1 SV=1	42404	4	5	1	0.5	4	1	15.5	3.41667	1.77259	3.9542	0.408068	0.389267
ANM1_HUMAN	Protein arginine N-methyltransferase 1 OS=Homo sapiens GN=PRMT1 PE=1 SV=2	42059	3	2	3	0.5	4	3	15.5	2.5	1.32193	3.9542	0.886177	0.0524795
PTPRD_HUMAN	Receptor-type tyrosine-protein phosphatase delta OS=Homo sapiens GN=PTPRD PE=1 SV=2	215651	0.5	0.5	0.5	3	5	6	15.5	0.116667	-3.09954	3.9542	0.009141	2.03901
RNF13_HUMAN	RING finger protein 13 OS=Homo sapiens GN=RNF13 PE=2 SV=1	43357	3	6	5	0.5	0.5	0.5	15.5	9.33333	3.22239	3.9542	0.009141	2.03901
SPTC1_HUMAN	Serine palmitoyltransferase 1 OS=Homo sapiens GN=SPTLC1 PE=1 SV=1	53281	0.5	0.5	0.5	4	6	4	15.5	0.111111	-3.16993	3.9542	0.003341	2.47612
SF3A1_HUMAN	Splicing factor 3A subunit 1 OS=Homo sapiens GN=SF3A1 PE=1 SV=1	88888	3	2	3	0.5	6	1	15.5	3.11111	1.63743	3.9542	0.930189	0.0314288
TERA_HUMAN	Transitional endoplasmic reticulum ATPase OS=Homo sapiens GN=VCP PE=1 SV=4	89950	0.5	0.5	0.5	8	2	4	15.5	0.145833	-2.77761	3.9542	0.07747	1.11087
VAMP7_HUMAN	Vesicle-associated membrane protein 7 OS=Homo sapiens GN=VAMP7 PE=1 SV=3	25261	0.5	0.5	0.5	7	5	2	15.5	0.140476	-2.8316	3.9542	0.045574	1.34128
RPOM_HUMAN	DNA-directed RNA polymerase, mitochondrial OS=Homo sapiens GN=POLRMT PE=1 SV=2	140300	3	6	4	0.5	1	0.5	15	6.66667	2.73697	3.90689	0.015033	1.82295
MTA70_HUMAN	N6-adenosine-methyltransferase 70 kDa subunit OS=Homo sapiens GN=METTL3 PE=1 SV=2	65175	2	3	0.5	7	2	0.5	15	0.928571	-0.106915	3.90689	0.559083	0.252524
PHAX_HUMAN	Phosphorylated adapter RNA export protein OS=Homo sapiens GN=PHAX PE=1 SV=1	44546	5	5	3	0.5	1	0.5	15	7	2.80735	3.90689	0.005942	2.22607
SFI1_HUMAN	Protein SFI1 homolog OS=Homo sapiens GN=SFI1 PE=1 SV=2	148939	2	4	2	2	3	2	15	1.11111	0.152003	3.90689	0.677869	0.168854
PSA_HUMAN	Puromycin-sensitive aminopeptidase OS=Homo sapiens GN=NPEPPS PE=1 SV=2	103895	0.5	0.5	0.5	0.5	10	3	15	0.405556	-1.30203	3.90689	0.232197	0.634143
SEBP2_HUMAN	Selenocysteine insertion sequence-binding protein 2 OS=Homo sapiens GN=SECISBP2 PE=1 SV=2	96087	2	6	4	0.5	0.5	2	15	6	2.58496	3.90689	0.075646	1.12121
ANXA2_HUMAN	Annexin A2 OS=Homo sapiens GN=ANXA2 PE=1 SV=2	38808	2	1	0.5	3	7	1	14.5	0.436508	-1.19592	3.85798	0.241108	0.617788
DCAF7_HUMAN	DDB1- and CUL4-associated factor 7 OS=Homo sapiens GN=DCAF7 PE=1 SV=1	39528	3	2	3	0.5	3	3	14.5	2.55556	1.35364	3.85798	0.607168	0.216691
GSTP1_HUMAN	Glutathione S-transferase P OS=Homo sapiens GN=GSTP1 PE=1 SV=2	23569	0	0.5	0.5	2	11	0.5	14.5	0.348485	-1.52083	3.85798	0.273199	0.563521
GNAS2_HUMAN	Guanine nucleotide-binding protein G(s) subunit alpha isoforms short OS=Homo sapiens GN=GNAS PE=1 SV=1	46092	0.5	0.5	0.5	0.5	12	0.5	14.5	0.680556	-0.555215	3.85798	0.373901	0.427243
HORN_HUMAN	Hornerin OS=Homo sapiens GN=HRNR PE=1 SV=2	283140	1	7	2	2	2	0.5	14.5	2.66667	1.41504	3.85798	0.394187	0.404298
NDUS3_HUMAN	NADH dehydrogenase [ubiquinone] iron-sulfur protein 3, mitochondrial OS=Homo sapiens GN=NDUFS3 PE=1 SV=1	30337	0.5	0.5	0.5	3	7	3	14.5	0.134921	-2.88982	3.85798	0.04524	1.34448
TPD55_HUMAN	Tumor protein D55 OS=Homo sapiens GN=TPD52L3 PE=1 SV=1	15573	4	5	4	0.5	0.5	0.5	14.5	8.66667	3.11548	3.85798	0.000326	3.48678
UBE2O_HUMAN	Ubiquitin-conjugating enzyme E2 O OS=Homo sapiens GN=UBE2O PE=1 SV=3	142631	6	4	3	0.5	0.5	0.5	14.5	8.66667	3.11548	3.85798	0.01219	1.914
XYLB_HUMAN	Xylulose kinase OS=Homo sapiens GN=XYLB PE=1 SV=3	59086	0.5	0.5	0.5	1	10	2	14.5	0.266667	-1.90689	3.85798	0.249535	0.602869
RM37_HUMAN	39S ribosomal protein L37, mitochondrial OS=Homo sapiens GN=MRPL37 PE=1 SV=2	48600	0.5	0.5	0.5	0.5	3	9	14	0.407407	-1.29546	3.80735	0.219674	0.658221
AMRA1_HUMAN	Activating molecule in BECN1-regulated autophagy protein 1 OS=Homo sapiens GN=AMBRA1 PE=1 SV=2	143275	3	3	4	0.5	0.5	3	14	4.44444	2.152	3.80735	0.089776	1.04684
CDC5L_HUMAN	Cell division cycle 5-like protein OS=Homo sapiens GN=CDC5L PE=1 SV=2	92422	5	0.5	1	0.5	5	2	14	3.53333	1.82103	3.80735	0.872158	0.0594048
IMA8_HUMAN	Importin subunit alpha-8 OS=Homo sapiens GN=KPNA7 PE=2 SV=1	57529	4	2	3	0.5	0.5	4	14	4.25	2.08746	3.80735	0.363597	0.43938
LSR_HUMAN	Lipolysis-stimulated lipoprotein receptor OS=Homo sapiens GN=LSR PE=1 SV=4	72534	0.5	0.5	0.5	5	7	0.5	14	0.390476	-1.35669	3.80735	0.129096	0.889087
TIM50_HUMAN	Mitochondrial import inner membrane translocase subunit TIM50 OS=Homo sapiens GN=TIMM50 PE=1 SV=2	39850	0.5	0.5	0.5	0.5	6	6	14	0.388889	-1.36257	3.80735	0.116117	0.935104
CN021_HUMAN	Pumilio domain-containing protein C14orf21 OS=Homo sapiens GN=C14orf21 PE=1 SV=1	70136	5	4	3	0.5	0.5	1	14	7	2.80735	3.80735	0.005167	2.28676
SMD1_HUMAN	Small nuclear ribonucleoprotein Sm D1 OS=Homo sapiens GN=SNRPD1 PE=1 SV=1	13273	0.5	0.5	0.5	10	0.5	2	14	0.433333	-1.20645	3.80735	0.281581	0.550397
STML2_HUMAN	Stomatin-like protein 2 OS=Homo sapiens GN=STOML2 PE=1 SV=1	38624	2	0.5	0.5	2	2	7	14	0.440476	-1.18286	3.80735	0.200162	0.698618
TCPW_HUMAN	T-complex protein 1 subunit zeta-2 OS=Homo sapiens GN=CCT6B PE=1 SV=4	58299	0	0.5	0.5	0.5	0.5	12	14	0.347222	-1.52607	3.80735	0.356043	0.448498
RT29_HUMAN	28S ribosomal protein S29, mitochondrial OS=Homo sapiens GN=DAP3 PE=1 SV=1	45880	2	1	2	0.5	6	2	13.5	1.72222	0.784271	3.75489	0.524455	0.280292
AGK_HUMAN	Acylglycerol kinase, mitochondrial OS=Homo sapiens GN=AGK PE=1 SV=2	47564	0.5	0.5	0.5	1	10	1	13.5	0.35	-1.51457	3.75489	0.308156	0.511229
CDK9_HUMAN	Cell division protein kinase 9 OS=Homo sapiens GN=CDK9 PE=1 SV=3	43149	0	4	0.5	0.5	8	0.5	13.5	0.5	-1	3.75489	0.620413	0.207319
IF2G_HUMAN	Eukaryotic translation initiation factor 2 subunit 3 OS=Homo sapiens GN=EIF2S3 PE=1 SV=3	51647	5	0.5	4	0.5	0.5	3	13.5	4.11111	2.03953	3.75489	0.315388	0.501155
REM1_HUMAN	GTP-binding protein REM 1 OS=Homo sapiens GN=REM1 PE=1 SV=2	33212	2	3	2	0.5	3	3	13.5	1.88889	0.917538	3.75489	0.86172	0.0646338
LAP4A_HUMAN	Lysosomal-associated transmembrane protein 4A OS=Homo sapiens GN=LAPTM4A PE=1 SV=1	27353	0.5	0.5	0.5	11	0.5	0.5	13.5	0.681818	-0.552541	3.75489	0.373901	0.427243
NDKA_HUMAN	Nucleoside diphosphate kinase A OS=Homo sapiens GN=NME1 PE=1 SV=1	17309	0.5	0.5	0.5	10	1	1	13.5	0.35	-1.51457	3.75489	0.308156	0.511229
K1967_HUMAN	Protein KIAA1967 OS=Homo sapiens GN=KIAA1967 PE=1 SV=2	103465	2	2	3	0.5	4	2	13.5	2	1	3.75489	0.883461	0.0538126
FBLL1_HUMAN	rRNA/tRNA 2~-O-methyltransferase fibrillarin-like protein 1 OS=Homo sapiens GN=FBLL1 PE=3 SV=1	34711	2	0.5	0.5	0.5	6	4	13.5	1.40278	0.488286	3.75489	0.211664	0.674353
LSM4_HUMAN	U6 snRNA-associated Sm-like protein LSm4 OS=Homo sapiens GN=LSM4 PE=1 SV=1	15511	5	3	4	0.5	0.5	0.5	13.5	8	3	3.75489	0.003738	2.42736
RM39_HUMAN	39S ribosomal protein L39, mitochondrial OS=Homo sapiens GN=MRPL39 PE=1 SV=2	39210	0.5	0.5	0.5	0.5	7	4	13	0.39881	-1.32623	3.70044	0.15061	0.822146
RO52_HUMAN	52 kDa Ro protein OS=Homo sapiens GN=TRIM21 PE=1 SV=1	55162	0	0.5	1	4	7	0.5	13	0.690476	-0.534336	3.70044	0.154273	0.81171
RLA2_HUMAN	60S acidic ribosomal protein P2 OS=Homo sapiens GN=RPLP2 PE=1 SV=1	11658	0.5	0.5	0.5	3	0.5	8	13	0.409722	-1.28728	3.70044	0.205106	0.688022
AIMP1_HUMAN	Aminoacyl tRNA synthetase complex-interacting multifunctional protein 1 OS=Homo sapiens GN=AIMP1 PE=1 SV=2	34616	0.5	0.5	0.5	0.5	4	7	13	0.39881	-1.32623	3.70044	0.15061	0.822146
KU86_HUMAN	ATP-dependent DNA helicase 2 subunit 2 OS=Homo sapiens GN=XRCC5 PE=1 SV=3	83222	1	0.5	1	0.5	8	2	13	0.854167	-0.22741	3.70044	0.310293	0.508228
DDX55_HUMAN	ATP-dependent RNA helicase DDX55 OS=Homo sapiens GN=DDX55 PE=1 SV=2	69015	4	3	3	0.5	2	0.5	13	5.16667	2.36923	3.70044	0.017797	1.74965
CAND2_HUMAN	Cullin-associated NEDD8-dissociated protein 2 OS=Homo sapiens GN=CAND2 PE=1 SV=3	136653	0.5	0.5	0.5	0.5	4	7	13	0.39881	-1.32623	3.70044	0.15061	0.822146
CBS_HUMAN	Cystathionine beta-synthase OS=Homo sapiens GN=CBS PE=1 SV=2	61175	0	2	1	3	5	2	13	0.3	-1.73697	3.70044	0.09126	1.03972
DNJA4_HUMAN	DnaJ homolog subfamily A member 4 OS=Homo sapiens GN=DNAJA4 PE=1 SV=1	45453	2	0.5	0.5	2	6	2	13	0.444444	-1.16993	3.70044	0.176644	0.752901
HEAT2_HUMAN	HEAT repeat-containing protein 2 OS=Homo sapiens GN=HEATR2 PE=1 SV=3	94746	0.5	0.5	0.5	0.5	5	6	13	0.394444	-1.34211	3.70044	0.120079	0.920533
PRKRA_HUMAN	Interferon-inducible double stranded RNA-dependent protein kinase activator A OS=Homo sapiens GN=PRKRA PE=1 SV=1	34839	4	4	2	0.5	2	0.5	13	4.66667	2.22239	3.70044	0.048812	1.31147
C1TM_HUMAN	Monofunctional C1-tetrahydrofolate synthase, mitochondrial OS=Homo sapiens GN=MTHFD1L PE=1 SV=1	106636	0.5	0.5	0.5	0.5	9	2	13	0.435185	-1.2003	3.70044	0.272111	0.565254
PPIA_HUMAN	Peptidyl-prolyl cis-trans isomerase A OS=Homo sapiens GN=PPIA PE=1 SV=2	18229	0.5	0.5	0.5	9	2	0.5	13	0.435185	-1.2003	3.70044	0.272111	0.565254
PWP1_HUMAN	Periodic tryptophan protein 1 homolog OS=Homo sapiens GN=PWP1 PE=1 SV=1	56363	3	5	1	0.5	3	0.5	13	3.22222	1.68806	3.70044	0.306809	0.513132
RAB1A_HUMAN	Ras-related protein Rab-1A OS=Homo sapiens GN=RAB1A PE=1 SV=3	22891	0.5	0.5	0.5	0.5	2	9	13	0.435185	-1.2003	3.70044	0.272111	0.565254
EWS_HUMAN	RNA-binding protein EWS OS=Homo sapiens GN=EWSR1 PE=1 SV=1	68721	0	1	1	6	3	2	13	0.277778	-1.848	3.70044	0.073926	1.1312
PP1A_HUMAN	Serine/threonine-protein phosphatase PP1-alpha catalytic subunit OS=Homo sapiens GN=PPP1CA PE=1 SV=1	38229	0	11	0.5	0.5	0.5	0.5	13	7.66667	2.9386	3.70044	0.405254	0.392273
SRP14_HUMAN	Signal recognition particle 14 kDa protein OS=Homo sapiens GN=SRP14 PE=1 SV=2	14675	0	4	4	0.5	0.5	4	13	3	1.58496	3.70044	0.602607	0.219966
SFRS9_HUMAN	Splicing factor, arginine/serine-rich 9 OS=Homo sapiens GN=SFRS9 PE=1 SV=1	25640	0	4	5	0.5	3	0.5	13	3.77778	1.91754	3.70044	0.392391	0.406281
TRA2B_HUMAN	Transformer-2 protein homolog beta OS=Homo sapiens GN=TRA2B PE=1 SV=1	33760	1	6	4	0.5	1	0.5	13	5.33333	2.41504	3.70044	0.10953	0.960467
1433S_HUMAN	14-3-3 protein sigma OS=Homo sapiens GN=SFN PE=1 SV=1	27871	0	4	0.5	0.5	0.5	7	12.5	2.69048	1.42786	3.64386	0.665701	0.176721
ARP5_HUMAN	Actin-related protein 5 OS=Homo sapiens GN=ACTR5 PE=1 SV=2	68825	0.5	0.5	0.5	3	5	3	12.5	0.144444	-2.79141	3.64386	0.008971	2.04716
DDX54_HUMAN	ATP-dependent RNA helicase DDX54 OS=Homo sapiens GN=DDX54 PE=1 SV=2	98819	3	3	4	0.5	1	1	12.5	4.33333	2.11548	3.64386	0.00257	2.59007
CPSF2_HUMAN	Cleavage and polyadenylation specificity factor subunit 2 OS=Homo sapiens GN=CPSF2 PE=1 SV=2	89286	5	4	0.5	0.5	2	0.5	12.5	4.33333	2.11548	3.64386	0.210174	0.677421
CCD49_HUMAN	Coiled-coil domain-containing protein 49 OS=Homo sapiens GN=CCDC49 PE=1 SV=1	49674	4	4	3	0.5	0.5	0.5	12.5	7.33333	2.87447	3.64386	0.000685	3.16431
COR1C_HUMAN	Coronin-1C OS=Homo sapiens GN=CORO1C PE=1 SV=1	53899	0	0.5	0.5	2	9	0.5	12.5	0.351852	-1.50696	3.64386	0.253238	0.596471
DESP_HUMAN	Desmoplakin OS=Homo sapiens GN=DSP PE=1 SV=3	334021	2	0.5	1	5	2	2	12.5	0.383333	-1.38333	3.64386	0.168752	0.772751
RN149_HUMAN	E3 ubiquitin-protein ligase RNF149 OS=Homo sapiens GN=RNF149 PE=2 SV=2	43707	0.5	0.5	0.5	5	4	2	12.5	0.158333	-2.65896	3.64386	0.022948	1.63926
AQR_HUMAN	Intron-binding protein aquarius OS=Homo sapiens GN=AQR PE=1 SV=4	172270	3	4	4	0.5	0.5	0.5	12.5	7.33333	2.87447	3.64386	0.000685	3.16431
KRA2X_HUMAN	Putative keratin-associated protein ENSP00000381495 OS=Homo sapiens PE=3 SV=1	15455	0.5	0.5	0.5	0.5	0.5	10	12.5	0.683333	-0.549339	3.64386	0.373901	0.427243
RL1D1_HUMAN	Ribosomal L1 domain-containing protein 1 OS=Homo sapiens GN=RSL1D1 PE=1 SV=3	55167	4	4	3	0.5	0.5	0.5	12.5	7.33333	2.87447	3.64386	0.000685	3.16431
RCL1_HUMAN	RNA 3~-terminal phosphate cyclase-like protein OS=Homo sapiens GN=RCL1 PE=1 SV=3	41273	2	2	2	0.5	1	5	12.5	2.13333	1.09311	3.64386	0.912469	0.0397819
SERPH_HUMAN	Serpin H1 OS=Homo sapiens GN=SERPINH1 PE=1 SV=2	46525	0.5	0.5	0.5	1	5	5	12.5	0.233333	-2.09954	3.64386	0.076404	1.11688
SPD2A_HUMAN	SH3 and PX domain-containing protein 2A OS=Homo sapiens GN=SH3PXD2A PE=1 SV=1	125897	6	2	3	0.5	0.5	0.5	12.5	7.33333	2.87447	3.64386	0.057893	1.23737
SRP68_HUMAN	Signal recognition particle 68 kDa protein OS=Homo sapiens GN=SRP68 PE=1 SV=2	71199	4	5	2	0.5	0.5	0.5	12.5	7.33333	2.87447	3.64386	0.022948	1.63926
TSYL2_HUMAN	Testis-specific Y-encoded-like protein 2 OS=Homo sapiens GN=TSPYL2 PE=1 SV=1	79615	5	5	1	0.5	0.5	0.5	12.5	7.33333	2.87447	3.64386	0.076404	1.11688
ZO2_HUMAN	Tight junction protein ZO-2 OS=Homo sapiens GN=TJP2 PE=1 SV=1	134118	4	3	4	0.5	0.5	0.5	12.5	7.33333	2.87447	3.64386	0.000685	3.16431
DDX39_HUMAN	ATP-dependent RNA helicase DDX39 OS=Homo sapiens GN=DDX39 PE=1 SV=2	49611	1	0.5	0.5	1	6	3	12	0.416667	-1.26303	3.58496	0.142319	0.846737
CLPT1_HUMAN	Cleft lip and palate transmembrane protein 1 OS=Homo sapiens GN=CLPTM1 PE=1 SV=1	76277	0.5	0.5	0.5	0.5	5	5	12	0.4	-1.32193	3.58496	0.116117	0.935104
CLAP2_HUMAN	CLIP-associating protein 2 OS=Homo sapiens GN=CLASP2 PE=1 SV=2	141844	0	1	0.5	0.5	7	3	12	0.103175	-3.27684	3.58496	0.192249	0.716136
DYN3_HUMAN	Dynamin-3 OS=Homo sapiens GN=DNM3 PE=1 SV=4	98084	0.5	0.5	0.5	0.5	5	5	12	0.4	-1.32193	3.58496	0.116117	0.935104
FAF2_HUMAN	FAS-associated factor 2 OS=Homo sapiens GN=FAF2 PE=1 SV=2	52933	0.5	0.5	0.5	0.5	3	7	12	0.412698	-1.27684	3.58496	0.188187	0.72541
1A02_HUMAN	HLA class I histocompatibility antigen, A-2 alpha chain OS=Homo sapiens GN=HLA-A PE=1 SV=1	41181	0.5	0.5	0.5	2	8	0.5	12	0.4375	-1.19265	3.58496	0.260575	0.584067
1C07_HUMAN	HLA class I histocompatibility antigen, Cw-7 alpha chain OS=Homo sapiens GN=HLA-C PE=1 SV=3	41136	0.5	0.5	0.5	0.5	7	3	12	0.412698	-1.27684	3.58496	0.188187	0.72541
LBR_HUMAN	Lamin-B receptor OS=Homo sapiens GN=LBR PE=1 SV=2	71057	1	2	0.5	0.5	6	2	12	0.861111	-0.215729	3.58496	0.382319	0.417574
MAGB2_HUMAN	Melanoma-associated antigen B2 OS=Homo sapiens GN=MAGEB2 PE=1 SV=2	35425	1	1	0.5	0.5	3	6	12	0.805556	-0.311944	3.58496	0.218172	0.661201
MAP1B_HUMAN	Microtubule-associated protein 1B OS=Homo sapiens GN=MAP1B PE=1 SV=1	271651	3	5	2	0.5	1	0.5	12	5	2.32193	3.58496	0.041098	1.38618
PHB2_HUMAN	Prohibitin-2 OS=Homo sapiens GN=PHB2 PE=1 SV=2	33276	0	0.5	0.5	3	5	3	12	0.0888889	-3.49185	3.58496	0.008335	2.07909
H90B2_HUMAN	Putative heat shock protein HSP 90-beta 2 OS=Homo sapiens GN=HSP90AB2P PE=1 SV=2	44492	6	4	0.5	0.5	0.5	0.5	12	7	2.80735	3.58496	0.135376	0.868458
RBP10_HUMAN	Ran-binding protein 10 OS=Homo sapiens GN=RANBP10 PE=1 SV=1	68013	1	1	2	0.5	7	0.5	12	2.04762	1.03395	3.58496	0.57588	0.239668
RAB5C_HUMAN	Ras-related protein Rab-5C OS=Homo sapiens GN=RAB5C PE=1 SV=2	23696	0.5	0.5	0.5	5	5	0.5	12	0.4	-1.32193	3.58496	0.116117	0.935104
RRS1_HUMAN	Ribosome biogenesis regulatory protein homolog OS=Homo sapiens GN=RRS1 PE=1 SV=2	41225	2	3	5	0.5	1	0.5	12	5.66667	2.5025	3.58496	0.041098	1.38618
ECHA_HUMAN	Trifunctional enzyme subunit alpha, mitochondrial OS=Homo sapiens GN=HADHA PE=1 SV=2	83688	4	4	2	0.5	1	0.5	12	5.33333	2.41504	3.58496	0.017833	1.74878
LSM11_HUMAN	U7 snRNA-associated Sm-like protein LSm11 OS=Homo sapiens GN=LSM11 PE=1 SV=2	39647	1	4	3	0.5	3	0.5	12	3.11111	1.63743	3.58496	0.333516	0.476883
SCMC1_HUMAN	Calcium-binding mitochondrial carrier protein SCaMC-1 OS=Homo sapiens GN=SLC25A24 PE=1 SV=2	53548	0.5	0.5	0.5	0.5	9	0.5	11.5	0.685185	-0.545434	3.52356	0.373901	0.427243
DSC1_HUMAN	Desmocollin-1 OS=Homo sapiens GN=DSC1 PE=1 SV=2	101406	2	0.5	0.5	2	6	0.5	11.5	0.694444	-0.526069	3.52356	0.345524	0.461522
EIF3E_HUMAN	Eukaryotic translation initiation factor 3 subunit E OS=Homo sapiens GN=EIF3E PE=1 SV=1	52587	1	0.5	0.5	0.5	5	4	11.5	0.741667	-0.431157	3.52356	0.14304	0.844542
PKHD1_HUMAN	Fibrocystin OS=Homo sapiens GN=PKHD1 PE=1 SV=1	452120	4	3	3	0.5	0.5	0.5	11.5	6.66667	2.73697	3.52356	0.001051	2.9784
GNA13_HUMAN	Guanine nucleotide-binding protein subunit alpha-13 OS=Homo sapiens GN=GNA13 PE=1 SV=2	44364	0.5	0.5	0.5	0.5	9	0.5	11.5	0.685185	-0.545434	3.52356	0.373901	0.427243
PERL_HUMAN	Lactoperoxidase OS=Homo sapiens GN=LPO PE=1 SV=2	81149	4	3	3	0.5	0.5	0.5	11.5	6.66667	2.73697	3.52356	0.001051	2.9784
MDR1_HUMAN	Multidrug resistance protein 1 OS=Homo sapiens GN=ABCB1 PE=1 SV=3	141788	0	0.5	1	3	6	1	11.5	0.361111	-1.46949	3.52356	0.128353	0.891594
PIP_HUMAN	Prolactin-inducible protein OS=Homo sapiens GN=PIP PE=1 SV=1	16847	0	4	0.5	3	2	2	11.5	0.75	-0.415037	3.52356	0.556883	0.254236
PRC1_HUMAN	Protein regulator of cytokinesis 1 OS=Homo sapiens GN=PRC1 PE=1 SV=2	72246	4	3	3	0.5	0.5	0.5	11.5	6.66667	2.73697	3.52356	0.001051	2.9784
RBM15_HUMAN	Putative RNA-binding protein 15 OS=Homo sapiens GN=RBM15 PE=1 SV=2	107352	4	0.5	4	0.5	2	0.5	11.5	5.41667	2.43741	3.52356	0.222136	0.653381
U17L1_HUMAN	Putative ubiquitin carboxyl-terminal hydrolase 17-like protein 1 OS=Homo sapiens GN=USP17L1P PE=5 SV=1	60692	1	2	0.5	0.5	0.5	7	11.5	2.02381	1.01707	3.52356	0.534737	0.27186
SMRCD_HUMAN	SWI/SNF-related matrix-associated actin-dependent regulator of chromatin subfamily A containing DEAD/H box 1 OS=Homo sapiens GN=SMARCAD1 PE=1 SV=1	118098	4	2	4	0.5	0.5	0.5	11.5	6.66667	2.73697	3.52356	0.013158	1.88081
TADBP_HUMAN	TAR DNA-binding protein 43 OS=Homo sapiens GN=TARDBP PE=1 SV=1	45053	0	0.5	0.5	0.5	4	6	11.5	0.0694444	-3.848	3.52356	0.121596	0.915081
ZC3HF_HUMAN	Zinc finger CCCH domain-containing protein 15 OS=Homo sapiens GN=ZC3H15 PE=1 SV=1	48972	3	3	4	0.5	0.5	0.5	11.5	6.66667	2.73697	3.52356	0.001051	2.9784
RT07_HUMAN	28S ribosomal protein S7, mitochondrial OS=Homo sapiens GN=MRPS7 PE=1 SV=1	28258	1	0.5	0.5	3	5	1	11	0.311111	-1.6845	3.45943	0.116117	0.935104
CDK12_HUMAN	Cell division protein kinase 12 OS=Homo sapiens GN=CDK12 PE=1 SV=1	164738	4	0.5	5	0.5	0.5	0.5	11	6.33333	2.66297	3.45943	0.122294	0.912595
CSDE1_HUMAN	Cold shock domain-containing protein E1 OS=Homo sapiens GN=CSDE1 PE=1 SV=2	89684	3	2	2	0.5	3	0.5	11	3.55556	1.83007	3.45943	0.327635	0.48461
CSN4_HUMAN	COP9 signalosome complex subunit 4 OS=Homo sapiens GN=COPS4 PE=1 SV=1	46525	2	3	1	0.5	4	0.5	11	2.25	1.16993	3.45943	0.810524	0.0912341
TFB1M_HUMAN	Dimethyladenosine transferase 1, mitochondrial OS=Homo sapiens GN=TFB1M PE=1 SV=1	39860	2	2	0.5	0.5	3	3	11	1.61111	0.688056	3.45943	0.530412	0.275387
EF1D_HUMAN	Elongation factor 1-delta OS=Homo sapiens GN=EEF1D PE=1 SV=5	31217	0.5	0.5	0.5	0.5	6	3	11	0.416667	-1.26303	3.45943	0.168798	0.772633
DHB12_HUMAN	Estradiol 17-beta-dehydrogenase 12 OS=Homo sapiens GN=HSD17B12 PE=1 SV=2	34416	0.5	0.5	0.5	0.5	4	5	11	0.408333	-1.29218	3.45943	0.122294	0.912595
XPO5_HUMAN	Exportin-5 OS=Homo sapiens GN=XPO5 PE=1 SV=1	138332	1	0.5	0.5	0.5	0.5	8	11	1.02083	0.0297473	3.45943	0.404433	0.393153
CAZA1_HUMAN	F-actin-capping protein subunit alpha-1 OS=Homo sapiens GN=CAPZA1 PE=1 SV=3	33073	0	2	2	0.5	6	0.5	11	1.44444	0.530515	3.45943	0.63523	0.197069
GEMI8_HUMAN	Gem-associated protein 8 OS=Homo sapiens GN=GEMIN8 PE=1 SV=1	28904	3	2	2	0.5	0.5	3	11	3.55556	1.83007	3.45943	0.327635	0.48461
LYSC_HUMAN	Lysozyme C OS=Homo sapiens GN=LYZ PE=1 SV=1	16982	0.5	0.5	0.5	8	1	0.5	11	0.520833	-0.941106	3.45943	0.332509	0.478197
NOP58_HUMAN	Nucleolar protein 58 OS=Homo sapiens GN=NOP58 PE=1 SV=1	60054	3	3	2	0.5	0.5	2	11	4.33333	2.11548	3.45943	0.050151	1.29972
PANK4_HUMAN	Pantothenate kinase 4 OS=Homo sapiens GN=PANK4 PE=1 SV=1	86621	0.5	0.5	0.5	0.5	6	3	11	0.416667	-1.26303	3.45943	0.168798	0.772633
EBP2_HUMAN	Probable rRNA-processing protein EBP2 OS=Homo sapiens GN=EBNA1BP2 PE=1 SV=2	34887	2	4	2	0.5	2	0.5	11	3.33333	1.73697	3.45943	0.116117	0.935104
SEC13_HUMAN	Protein SEC13 homolog OS=Homo sapiens GN=SEC13 PE=1 SV=3	36031	2	0.5	2	0.5	2	4	11	1.58333	0.662965	3.45943	0.58705	0.231325
RRMJ1_HUMAN	Putative ribosomal RNA methyltransferase 1 OS=Homo sapiens GN=FTSJ1 PE=1 SV=2	36683	2	1	0.5	0.5	1	6	11	1.69444	0.760812	3.45943	0.502309	0.299029
ACDSB_HUMAN	Short/branched chain specific acyl-CoA dehydrogenase, mitochondrial OS=Homo sapiens GN=ACADSB PE=1 SV=1	47797	0.5	0.5	0.5	0.5	6	3	11	0.416667	-1.26303	3.45943	0.168798	0.772633
TRP13_HUMAN	Thyroid receptor-interacting protein 13 OS=Homo sapiens GN=TRIP13 PE=1 SV=2	48863	0	2	0.5	0.5	5	3	11	0.188889	-2.40439	3.45943	0.235496	0.628016
VATH_HUMAN	V-type proton ATPase subunit H OS=Homo sapiens GN=ATP6V1H PE=1 SV=1	56417	0.5	0.5	0.5	0.5	5	4	11	0.408333	-1.29218	3.45943	0.122294	0.912595
RM11_HUMAN	39S ribosomal protein L11, mitochondrial OS=Homo sapiens GN=MRPL11 PE=1 SV=1	20727	0	1	0.5	3	1	5	10.5	0.366667	-1.44746	3.39232	0.103604	0.984623
RS27L_HUMAN	40S ribosomal protein S27-like OS=Homo sapiens GN=RPS27L PE=1 SV=3	9813	0.5	0.5	0.5	8	0.5	0.5	10.5	0.6875	-0.540568	3.39232	0.373901	0.427243
AL1B1_HUMAN	Aldehyde dehydrogenase X, mitochondrial OS=Homo sapiens GN=ALDH1B1 PE=1 SV=2	57658	0.5	0.5	0.5	2	3	4	10.5	0.180556	-2.46949	3.39232	0.012348	1.9084
ABCF1_HUMAN	ATP-binding cassette sub-family F member 1 OS=Homo sapiens GN=ABCF1 PE=1 SV=2	96323	1	2	1	0.5	4	2	10.5	1	0	3.39232	0.478509	0.32011
CHERP_HUMAN	Calcium homeostasis endoplasmic reticulum protein OS=Homo sapiens GN=CHERP PE=1 SV=2	104078	2	3	2	0.5	2	1	10.5	2.5	1.32193	3.39232	0.102424	0.989598
CDC27_HUMAN	Cell division cycle protein 27 homolog OS=Homo sapiens GN=CDC27 PE=1 SV=2	92893	5	2	2	0.5	0.5	0.5	10.5	6	2.58496	3.39232	0.066767	1.17544
CNGB1_HUMAN	Cyclic nucleotide-gated cation channel beta-1 OS=Homo sapiens GN=CNGB1 PE=1 SV=2	140502	1	1	0.5	0.5	0.5	7	10.5	1.35714	0.440573	3.39232	0.446357	0.350318
EPHB4_HUMAN	Ephrin type-B receptor 4 OS=Homo sapiens GN=EPHB4 PE=1 SV=2	109741	0.5	0.5	0.5	8	0.5	0.5	10.5	0.6875	-0.540568	3.39232	0.373901	0.427243
STOM_HUMAN	Erythrocyte band 7 integral membrane protein OS=Homo sapiens GN=STOM PE=1 SV=3	31882	0.5	0.5	0.5	8	0.5	0.5	10.5	0.6875	-0.540568	3.39232	0.373901	0.427243
EXOS4_HUMAN	Exosome complex exonuclease RRP41 OS=Homo sapiens GN=EXOSC4 PE=1 SV=3	26652	0	3	3	0.5	3	1	10.5	1.33333	0.415037	3.39232	0.711394	0.14789
XPO7_HUMAN	Exportin-7 OS=Homo sapiens GN=XPO7 PE=1 SV=3	125196	0.5	0.5	0.5	2	4	3	10.5	0.180556	-2.46949	3.39232	0.012348	1.9084
TF3C4_HUMAN	General transcription factor 3C polypeptide 4 OS=Homo sapiens GN=GTF3C4 PE=1 SV=2	93235	1	1	2	0.5	5	1	10.5	1.4	0.485427	3.39232	0.599288	0.222364
LAP2A_HUMAN	Lamina-associated polypeptide 2, isoform alpha OS=Homo sapiens GN=TMPO PE=1 SV=2	76016	8	0.5	0.5	0.5	0.5	0.5	10.5	6	2.58496	3.39232	0.373901	0.427243
S27A4_HUMAN	Long-chain fatty acid transport protein 4 OS=Homo sapiens GN=SLC27A4 PE=1 SV=1	72930	0.5	0.5	0.5	1	6	2	10.5	0.277778	-1.848	3.39232	0.177048	0.751909
MMS19_HUMAN	MMS19 nucleotide excision repair protein homolog OS=Homo sapiens GN=MMS19 PE=1 SV=2	114928	0.5	0.5	0.5	1	3	5	10.5	0.255556	-1.96829	3.39232	0.096341	1.01619
PSIP1_HUMAN	PC4 and SFRS1-interacting protein OS=Homo sapiens GN=PSIP1 PE=1 SV=1	60181	1	1	0.5	4	3	1	10.5	0.361111	-1.46949	3.39232	0.11061	0.956206
PHB_HUMAN	Prohibitin OS=Homo sapiens GN=PHB PE=1 SV=1	29843	0.5	0.5	0.5	4	3	2	10.5	0.180556	-2.46949	3.39232	0.012348	1.9084
LSM12_HUMAN	Protein LSM12 homolog OS=Homo sapiens GN=LSM12 PE=1 SV=2	21972	1	2	4	1	2	0.5	10.5	3.33333	1.73697	3.39232	0.302242	0.519645
SAAL1_HUMAN	Protein SAAL1 OS=Homo sapiens GN=SAAL1 PE=1 SV=2	54436	0.5	0.5	0.5	1	3	5	10.5	0.255556	-1.96829	3.39232	0.096341	1.01619
ICMT_HUMAN	Protein-S-isoprenylcysteine O-methyltransferase OS=Homo sapiens GN=ICMT PE=1 SV=1	32316	0.5	0.5	0.5	3	4	2	10.5	0.180556	-2.46949	3.39232	0.012348	1.9084
RAB9A_HUMAN	Ras-related protein Rab-9A OS=Homo sapiens GN=RAB9A PE=1 SV=1	23108	0.5	0.5	0.5	5	3	1	10.5	0.255556	-1.96829	3.39232	0.096341	1.01619
RIMS2_HUMAN	Regulating synaptic membrane exocytosis protein 2 OS=Homo sapiens GN=RIMS2 PE=1 SV=2	161216	3	3	1	0.5	2	1	10.5	2.83333	1.5025	3.39232	0.218172	0.661201
POP1_HUMAN	Ribonucleases P/MRP protein subunit POP1 OS=Homo sapiens GN=POP1 PE=1 SV=2	116346	3	1	3	0.5	2	1	10.5	3.16667	1.66297	3.39232	0.218172	0.661201
RTTN_HUMAN	Rotatin OS=Homo sapiens GN=RTTN PE=1 SV=2	252230	2	2	3	0.5	1	2	10.5	2.5	1.32193	3.39232	0.102424	0.989598
SBP1_HUMAN	Selenium-binding protein 1 OS=Homo sapiens GN=SELENBP1 PE=1 SV=2	52928	2	2	2	1	0.5	3	10.5	2.22222	1.152	3.39232	0.548424	0.260884
TM9S3_HUMAN	Transmembrane 9 superfamily member 3 OS=Homo sapiens GN=TM9SF3 PE=1 SV=2	68584	0.5	0.5	0.5	1	5	3	10.5	0.255556	-1.96829	3.39232	0.096341	1.01619
TNPO3_HUMAN	Transportin-3 OS=Homo sapiens GN=TNPO3 PE=1 SV=3	105961	0.5	0.5	0.5	2	3	4	10.5	0.180556	-2.46949	3.39232	0.012348	1.9084
CX039_HUMAN	Uncharacterized protein CXorf39 OS=Homo sapiens GN=CXorf39 PE=1 SV=1	43345	5	2	2	0.5	0.5	0.5	10.5	6	2.58496	3.39232	0.066767	1.17544
RT09_HUMAN	28S ribosomal protein S9, mitochondrial OS=Homo sapiens GN=MRPS9 PE=1 SV=2	46034	4	1	2	0.5	2	0.5	10	4.16667	2.05889	3.32193	0.258771	0.587084
RS15A_HUMAN	40S ribosomal protein S15a OS=Homo sapiens GN=RPS15A PE=1 SV=2	14944	0.5	0.5	0.5	7	0.5	1	10	0.52381	-0.932886	3.32193	0.326435	0.486203
DHCR7_HUMAN	7-dehydrocholesterol reductase OS=Homo sapiens GN=DHCR7 PE=1 SV=1	55195	0.5	0.5	0.5	0.5	5	3	10	0.422222	-1.24393	3.32193	0.147518	0.831155
ASCC2_HUMAN	Activating signal cointegrator 1 complex subunit 2 OS=Homo sapiens GN=ASCC2 PE=1 SV=3	87048	1	3	2	0.5	3	0.5	10	2.33333	1.22239	3.32193	0.546715	0.262239
BCCIP_HUMAN	BRCA2 and CDKN1A-interacting protein OS=Homo sapiens GN=BCCIP PE=1 SV=1	36299	2	0.5	0.5	0.5	0.5	6	10	1.69444	0.760812	3.32193	0.521576	0.282682
CDIPT_HUMAN	CDP-diacylglycerol--inositol 3-phosphatidyltransferase OS=Homo sapiens GN=CDIPT PE=1 SV=1	23865	0.5	0.5	0.5	3	0.5	5	10	0.422222	-1.24393	3.32193	0.147518	0.831155
STAU2_HUMAN	Double-stranded RNA-binding protein Staufen homolog 2 OS=Homo sapiens GN=STAU2 PE=1 SV=1	62829	2	4	2	0.5	1	0.5	10	4	2	3.32193	0.043659	1.35993
KV201_HUMAN	Ig kappa chain V-II region Cum OS=Homo sapiens PE=1 SV=1	12782	1	0.5	0.5	4	1	3	10	0.305556	-1.71049	3.32193	0.089776	1.04684
OXA1L_HUMAN	Mitochondrial inner membrane protein OXA1L OS=Homo sapiens GN=OXA1L PE=1 SV=3	48916	0.5	0.5	0.5	0.5	3	5	10	0.422222	-1.24393	3.32193	0.147518	0.831155
MLF2_HUMAN	Myeloid leukemia factor 2 OS=Homo sapiens GN=MLF2 PE=1 SV=1	28186	0	0.5	0.5	3	2	4	10	0.125	-3	3.32193	0.011355	1.94481
PTSS1_HUMAN	Phosphatidylserine synthase 1 OS=Homo sapiens GN=PTDSS1 PE=1 SV=1	56175	1	1	0.5	0.5	2	5	10	0.866667	-0.206451	3.32193	0.27944	0.553711
XPP3_HUMAN	Probable Xaa-Pro aminopeptidase 3 OS=Homo sapiens GN=XPNPEP3 PE=1 SV=1	57624	0	0.5	0.5	3	5	1	10	0.2	-2.32193	3.32193	0.084254	1.07441
ODPA_HUMAN	Pyruvate dehydrogenase E1 component subunit alpha, somatic form, mitochondrial OS=Homo sapiens GN=PDHA1 PE=1 SV=3	43952	0.5	0.5	0.5	0.5	7	1	10	0.52381	-0.932886	3.32193	0.326435	0.486203
SAMH1_HUMAN	SAM domain and HD domain-containing protein 1 OS=Homo sapiens GN=SAMHD1 PE=1 SV=2	72896	0.5	0.5	0.5	0.5	7	1	10	0.52381	-0.932886	3.32193	0.326435	0.486203
S20A1_HUMAN	Sodium-dependent phosphate transporter 1 OS=Homo sapiens GN=SLC20A1 PE=1 SV=1	74393	0.5	0.5	0.5	6	2	0.5	10	0.444444	-1.16993	3.32193	0.228229	0.641629
AF1L1_HUMAN	Actin filament-associated protein 1-like 1 OS=Homo sapiens GN=AFAP1L1 PE=1 SV=2	87461	5	1	2	0.5	0.5	0.5	9.5	5.33333	2.41504	3.24793	0.145767	0.836341
ACV1B_HUMAN	Activin receptor type-1B OS=Homo sapiens GN=ACVR1B PE=1 SV=1	57739	0.5	0.5	0.5	2	3	3	9.5	0.194444	-2.36257	3.24793	0.00289	2.5391
APC_HUMAN	Adenomatous polyposis coli protein OS=Homo sapiens GN=APC PE=1 SV=2	313622	3	3	2	0.5	0.5	0.5	9.5	5.33333	2.41504	3.24793	0.00289	2.5391
AAAS_HUMAN	Aladin OS=Homo sapiens GN=AAAS PE=1 SV=1	60392	0.5	0.5	0.5	2	4	2	9.5	0.208333	-2.26303	3.24793	0.031376	1.5034
AN13A_HUMAN	Ankyrin repeat domain-containing protein 13A OS=Homo sapiens GN=ANKRD13A PE=1 SV=3	67976	1	0.5	0.5	0.5	6	1	9.5	0.861111	-0.215729	3.24793	0.357316	0.446948
ABCB7_HUMAN	ATP-binding cassette sub-family B member 7, mitochondrial OS=Homo sapiens GN=ABCB7 PE=1 SV=2	82874	0.5	0.5	0.5	1	6	1	9.5	0.361111	-1.46949	3.24793	0.263452	0.579299
C2C2L_HUMAN	C2 domain-containing protein 2-like OS=Homo sapiens GN=C2CD2L PE=1 SV=3	76590	5	1	2	0.5	0.5	0.5	9.5	5.33333	2.41504	3.24793	0.145767	0.836341
CEP70_HUMAN	Centrosomal protein of 70 kDa OS=Homo sapiens GN=CEP70 PE=1 SV=2	70278	1	0.5	1	0.5	6	0.5	9.5	1.36111	0.444785	3.24793	0.460906	0.336388
CPSF3_HUMAN	Cleavage and polyadenylation specificity factor subunit 3 OS=Homo sapiens GN=CPSF3 PE=1 SV=1	78120	1	3	1	0.5	1	3	9.5	1.77778	0.830075	3.24793	0.87739	0.0568073
HECD1_HUMAN	E3 ubiquitin-protein ligase HECTD1 OS=Homo sapiens GN=HECTD1 PE=1 SV=2	292379	0.5	0.5	0.5	7	0.5	0.5	9.5	0.690476	-0.534336	3.24793	0.373901	0.427243
GBB1_HUMAN	Guanine nucleotide-binding protein G(I)/G(S)/G(T) subunit beta-1 OS=Homo sapiens GN=GNB1 PE=1 SV=3	38151	0.5	0.5	0.5	3	3	2	9.5	0.194444	-2.36257	3.24793	0.00289	2.5391
GBB2_HUMAN	Guanine nucleotide-binding protein G(I)/G(S)/G(T) subunit beta-2 OS=Homo sapiens GN=GNB2 PE=1 SV=3	38048	0.5	0.5	0.5	3	2	3	9.5	0.194444	-2.36257	3.24793	0.00289	2.5391
LDHA_HUMAN	L-lactate dehydrogenase A chain OS=Homo sapiens GN=LDHA PE=1 SV=2	36950	0	0.5	0.5	0.5	6	2	9.5	0.111111	-3.16993	3.24793	0.204291	0.689751
NDUS8_HUMAN	NADH dehydrogenase [ubiquinone] iron-sulfur protein 8, mitochondrial OS=Homo sapiens GN=NDUFS8 PE=1 SV=1	24203	0	3	1	0.5	2	3	9.5	0.611111	-0.710493	3.24793	0.684271	0.164772
ADRO_HUMAN	NADPH:adrenodoxin oxidoreductase, mitochondrial OS=Homo sapiens GN=FDXR PE=1 SV=3	54259	3	2	3	0.5	0.5	0.5	9.5	5.33333	2.41504	3.24793	0.00289	2.5391
OSBL8_HUMAN	Oxysterol-binding protein-related protein 8 OS=Homo sapiens GN=OSBPL8 PE=1 SV=3	101759	2	3	0.5	0.5	3	0.5	9.5	2	1	3.24793	0.674518	0.171006
PPHLN_HUMAN	Periphilin-1 OS=Homo sapiens GN=PPHLN1 PE=1 SV=2	52819	2	4	2	0.5	0.5	0.5	9.5	5.33333	2.41504	3.24793	0.031376	1.5034
S10A8_HUMAN	Protein S100-A8 OS=Homo sapiens GN=S100A8 PE=1 SV=1	10885	0	0.5	0.5	7	1	0.5	9.5	0.5	-1	3.24793	0.298677	0.524798
RN220_HUMAN	RING finger protein 220 OS=Homo sapiens GN=RNF220 PE=1 SV=1	63752	2	0.5	0.5	0.5	5	1	9.5	1.53333	0.616671	3.24793	0.482651	0.316367
PIM3_HUMAN	Serine/threonine-protein kinase pim-3 OS=Homo sapiens GN=PIM3 PE=1 SV=3	36325	5	1	2	0.5	0.5	0.5	9.5	5.33333	2.41504	3.24793	0.145767	0.836341
SF13A_HUMAN	Splicing factor, arginine/serine-rich 13A OS=Homo sapiens GN=SFRS13A PE=1 SV=1	31339	3	4	1	0.5	0.5	0.5	9.5	5.33333	2.41504	3.24793	0.069934	1.15531
LYN_HUMAN	Tyrosine-protein kinase Lyn OS=Homo sapiens GN=LYN PE=1 SV=3	58993	0.5	0.5	0.5	0.5	7	0.5	9.5	0.690476	-0.534336	3.24793	0.373901	0.427243
VDAC1_HUMAN	Voltage-dependent anion-selective channel protein 1 OS=Homo sapiens GN=VDAC1 PE=1 SV=2	30868	0.5	0.5	0.5	2	3	3	9.5	0.194444	-2.36257	3.24793	0.00289	2.5391
WDR82_HUMAN	WD repeat-containing protein 82 OS=Homo sapiens GN=WDR82 PE=1 SV=1	35456	4	1	3	0.5	0.5	0.5	9.5	5.33333	2.41504	3.24793	0.069934	1.15531
TRI27_HUMAN	Zinc finger protein RFP OS=Homo sapiens GN=TRIM27 PE=1 SV=1	59763	2	2	1	0.5	3	1	9.5	1.88889	0.917538	3.24793	0.851237	0.0699495
FETA_HUMAN	Alpha-fetoprotein OS=Homo sapiens GN=AFP PE=1 SV=1	70458	1	3	1	0.5	3	0.5	9	1.66667	0.736966	3.16993	0.770382	0.113294
CBR3_HUMAN	Carbonyl reductase [NADPH] 3 OS=Homo sapiens GN=CBR3 PE=1 SV=3	31230	0.5	0.5	0.5	1	6	0.5	9	0.527778	-0.921997	3.16993	0.318289	0.497178
CPT1A_HUMAN	Carnitine O-palmitoyltransferase 1, liver isoform OS=Homo sapiens GN=CPT1A PE=1 SV=2	88995	0.5	0.5	0.5	0.5	5	2	9	0.45	-1.152	3.16993	0.205106	0.688022
CC147_HUMAN	Coiled-coil domain-containing protein 147 OS=Homo sapiens GN=CCDC147 PE=2 SV=1	103525	0.5	0.5	0.5	0.5	5	2	9	0.45	-1.152	3.16993	0.205106	0.688022
DMD_HUMAN	Dystrophin OS=Homo sapiens GN=DMD PE=1 SV=2	428479	3	0.5	2	1	2	0.5	9	2.41667	1.27302	3.16993	0.476621	0.321827
EF1B_HUMAN	Elongation factor 1-beta OS=Homo sapiens GN=EEF1B2 PE=1 SV=3	24919	0.5	0.5	0.5	3	4	0.5	9	0.430556	-1.21573	3.16993	0.127046	0.896039
EXOC4_HUMAN	Exocyst complex component 4 OS=Homo sapiens GN=EXOC4 PE=1 SV=1	111170	0.5	0.5	0.5	0.5	4	3	9	0.430556	-1.21573	3.16993	0.127046	0.896039
GALK1_HUMAN	Galactokinase OS=Homo sapiens GN=GALK1 PE=1 SV=1	42702	0.5	0.5	0.5	0.5	5	2	9	0.45	-1.152	3.16993	0.205106	0.688022
IPO9_HUMAN	Importin-9 OS=Homo sapiens GN=IPO9 PE=1 SV=3	116858	0.5	0.5	0.5	0.5	5	2	9	0.45	-1.152	3.16993	0.205106	0.688022
IRS2_HUMAN	Insulin receptor substrate 2 OS=Homo sapiens GN=IRS2 PE=1 SV=2	138446	5	0.5	2	0.5	0.5	0.5	9	5	2.32193	3.16993	0.205106	0.688022
ACSL6_HUMAN	Long-chain-fatty-acid--CoA ligase 6 OS=Homo sapiens GN=ACSL6 PE=2 SV=4	78728	0.5	0.5	0.5	3	0.5	4	9	0.430556	-1.21573	3.16993	0.127046	0.896039
SYK_HUMAN	Lysyl-tRNA synthetase OS=Homo sapiens GN=KARS PE=1 SV=3	68461	0.5	0.5	0.5	0.5	3	4	9	0.430556	-1.21573	3.16993	0.127046	0.896039
MAEA_HUMAN	Macrophage erythroblast attacher OS=Homo sapiens GN=MAEA PE=1 SV=1	45942	2	1	3	0.5	2	0.5	9	3.5	1.80735	3.16993	0.260575	0.584067
NDUAA_HUMAN	NADH dehydrogenase [ubiquinone] 1 alpha subcomplex subunit 10, mitochondrial OS=Homo sapiens GN=NDUFA10 PE=1 SV=1	41067	1	0.5	0.5	0.5	6	0.5	9	1.02778	0.0395284	3.16993	0.416478	0.380408
NDUS7_HUMAN	NADH dehydrogenase [ubiquinone] iron-sulfur protein 7, mitochondrial OS=Homo sapiens GN=NDUFS7 PE=1 SV=3	23833	0.5	0.5	0.5	5	0.5	2	9	0.45	-1.152	3.16993	0.205106	0.688022
OLA1_HUMAN	Obg-like ATPase 1 OS=Homo sapiens GN=OLA1 PE=1 SV=2	44943	2	2	2	0.5	2	0.5	9	3	1.58496	3.16993	0.116117	0.935104
CDC73_HUMAN	Parafibromin OS=Homo sapiens GN=CDC73 PE=1 SV=1	60653	3	3	1	0.5	1	0.5	9	3.66667	1.87447	3.16993	0.072343	1.1406
GP124_HUMAN	Probable G-protein coupled receptor 124 OS=Homo sapiens GN=GPR124 PE=1 SV=2	144895	1	3	1	0.5	3	0.5	9	1.66667	0.736966	3.16993	0.770382	0.113294
FA98B_HUMAN	Protein FAM98B OS=Homo sapiens GN=FAM98B PE=1 SV=1	37566	0	2	1	0.5	5	0.5	9	0.8	-0.321928	3.16993	0.567538	0.246005
UN45A_HUMAN	Protein unc-45 homolog A OS=Homo sapiens GN=UNC45A PE=1 SV=1	104266	0.5	0.5	0.5	0.5	3	4	9	0.430556	-1.21573	3.16993	0.127046	0.896039
RINI_HUMAN	Ribonuclease inhibitor OS=Homo sapiens GN=RNH1 PE=1 SV=2	51766	0.5	0.5	0.5	0.5	6	1	9	0.527778	-0.921997	3.16993	0.318289	0.497178
RMTL1_HUMAN	RNA methyltransferase-like protein 1 OS=Homo sapiens GN=RNMTL1 PE=1 SV=2	47276	2	3	1	0.5	2	0.5	9	2.5	1.32193	3.16993	0.260575	0.584067
SFXN1_HUMAN	Sideroflexin-1 OS=Homo sapiens GN=SFXN1 PE=1 SV=4	35881	0.5	0.5	0.5	0.5	5	2	9	0.45	-1.152	3.16993	0.205106	0.688022
SPEE_HUMAN	Spermidine synthase OS=Homo sapiens GN=SRM PE=1 SV=1	34373	0.5	0.5	0.5	0.5	6	1	9	0.527778	-0.921997	3.16993	0.318289	0.497178
GEMI2_HUMAN	Survival of motor neuron protein-interacting protein 1 OS=Homo sapiens GN=SIP1 PE=1 SV=1	32021	3	3	1	0.5	1	0.5	9	3.66667	1.87447	3.16993	0.072343	1.1406
RU2B_HUMAN	U2 small nuclear ribonucleoprotein B~~ OS=Homo sapiens GN=SNRPB2 PE=1 SV=1	25470	2	3	2	0.5	1	0.5	9	3.66667	1.87447	3.16993	0.011056	1.9564
UBAC2_HUMAN	Ubiquitin-associated domain-containing protein 2 OS=Homo sapiens GN=UBAC2 PE=2 SV=1	39337	2	0.5	1	0.5	3	2	9	1.55556	0.63743	3.16993	0.476621	0.321827
WDR76_HUMAN	WD repeat-containing protein 76 OS=Homo sapiens GN=WDR76 PE=1 SV=1	70450	0.5	0.5	0.5	0.5	4	3	9	0.430556	-1.21573	3.16993	0.127046	0.896039
RT23_HUMAN	28S ribosomal protein S23, mitochondrial OS=Homo sapiens GN=MRPS23 PE=1 SV=2	21814	1	1	2	0.5	3	1	8.5	1.44444	0.530515	3.08746	0.851237	0.0699495
RM04_HUMAN	39S ribosomal protein L4, mitochondrial OS=Homo sapiens GN=MRPL4 PE=1 SV=1	34954	1	1	1	0.5	2	3	8.5	0.944444	-0.0824622	3.08746	0.315296	0.501282
ILVBL_HUMAN	Acetolactate synthase-like protein OS=Homo sapiens GN=ILVBL PE=1 SV=2	68452	0.5	0.5	0.5	0.5	0.5	6	8.5	0.694444	-0.526069	3.08746	0.373901	0.427243
ARPC4_HUMAN	Actin-related protein 2/3 complex subunit 4 OS=Homo sapiens GN=ARPC4 PE=1 SV=3	19768	0.5	0.5	0.5	6	0.5	0.5	8.5	0.694444	-0.526069	3.08746	0.373901	0.427243
AP3B2_HUMAN	AP-3 complex subunit beta-2 OS=Homo sapiens GN=AP3B2 PE=1 SV=2	119612	2	1	4	0.5	0.5	0.5	8.5	4.66667	2.22239	3.08746	0.106166	0.974015
ATX10_HUMAN	Ataxin-10 OS=Homo sapiens GN=ATXN10 PE=1 SV=1	54196	0.5	0.5	0.5	1	3	3	8.5	0.277778	-1.848	3.08746	0.051374	1.28926
DDX18_HUMAN	ATP-dependent RNA helicase DDX18 OS=Homo sapiens GN=DDX18 PE=1 SV=2	75702	1	2	4	0.5	0.5	0.5	8.5	4.66667	2.22239	3.08746	0.106166	0.974015
B4GT1_HUMAN	Beta-1,4-galactosyltransferase 1 OS=Homo sapiens GN=B4GALT1 PE=1 SV=5	44291	3	1	3	0.5	0.5	0.5	8.5	4.66667	2.22239	3.08746	0.051374	1.28926
CAMP3_HUMAN	Calmodulin-regulated spectrin-associated protein 3 OS=Homo sapiens GN=KIAA1543 PE=1 SV=2	135464	0	0.5	0.5	0.5	3	4	8.5	0.0972222	-3.36257	3.08746	0.10901	0.962534
CDK5_HUMAN	Cell division protein kinase 5 OS=Homo sapiens GN=CDK5 PE=1 SV=3	33739	0.5	0.5	0.5	0.5	6	0.5	8.5	0.694444	-0.526069	3.08746	0.373901	0.427243
COF1_HUMAN	Cofilin-1 OS=Homo sapiens GN=CFL1 PE=1 SV=3	18719	0.5	0.5	0.5	4	2	1	8.5	0.291667	-1.77761	3.08746	0.106166	0.974015
CCD18_HUMAN	Coiled-coil domain-containing protein 18 OS=Homo sapiens GN=CCDC18 PE=1 SV=1	169998	0.5	0.5	0.5	0.5	0.5	6	8.5	0.694444	-0.526069	3.08746	0.373901	0.427243
CDO1_HUMAN	Cysteine dioxygenase type 1 OS=Homo sapiens GN=CDO1 PE=1 SV=2	23185	0	0.5	0.5	0.5	4	3	8.5	0.0972222	-3.36257	3.08746	0.10901	0.962534
DAXX_HUMAN	Death domain-associated protein 6 OS=Homo sapiens GN=DAXX PE=1 SV=2	82064	2	2	3	0.5	0.5	0.5	8.5	4.66667	2.22239	3.08746	0.005328	2.27344
P5CS_HUMAN	Delta-1-pyrroline-5-carboxylate synthetase OS=Homo sapiens GN=ALDH18A1 PE=1 SV=2	87989	2	0.5	1	0.5	4	0.5	8.5	2.04167	1.02975	3.08746	0.708991	0.149359
MCM4_HUMAN	DNA replication licensing factor MCM4 OS=Homo sapiens GN=MCM4 PE=1 SV=5	97068	0.5	0.5	0.5	2	4	1	8.5	0.291667	-1.77761	3.08746	0.106166	0.974015
DNJB3_HUMAN	DnaJ homolog subfamily B member 3 OS=Homo sapiens GN=DNAJB3 PE=1 SV=1	16719	0.5	0.5	0.5	6	0.5	0.5	8.5	0.694444	-0.526069	3.08746	0.373901	0.427243
RAD21_HUMAN	Double-strand-break repair protein rad21 homolog OS=Homo sapiens GN=RAD21 PE=1 SV=2	71930	1	0.5	1	0.5	5	0.5	8.5	1.36667	0.450661	3.08746	0.482651	0.316367
GCDH_HUMAN	Glutaryl-CoA dehydrogenase, mitochondrial OS=Homo sapiens GN=GCDH PE=1 SV=1	48610	0.5	0.5	0.5	0.5	6	0.5	8.5	0.694444	-0.526069	3.08746	0.373901	0.427243
G45IP_HUMAN	Growth arrest and DNA damage-inducible proteins-interacting protein 1 OS=Homo sapiens GN=GADD45GIP1 PE=1 SV=1	25425	0.5	0.5	0.5	2	4	1	8.5	0.291667	-1.77761	3.08746	0.106166	0.974015
GNAS1_HUMAN	Guanine nucleotide-binding protein G(s) subunit alpha isoforms XLas OS=Homo sapiens GN=GNAS PE=1 SV=2	111697	0.5	0.5	0.5	0.5	0.5	6	8.5	0.694444	-0.526069	3.08746	0.373901	0.427243
INT1_HUMAN	Integrator complex subunit 1 OS=Homo sapiens GN=INTS1 PE=1 SV=2	246366	3	3	1	0.5	0.5	0.5	8.5	4.66667	2.22239	3.08746	0.051374	1.28926
ITH5L_HUMAN	Inter-alpha-trypsin inhibitor heavy chain H5-like protein OS=Homo sapiens GN=ITIH5L PE=2 SV=1	143611	3	2	2	0.5	0.5	0.5	8.5	4.66667	2.22239	3.08746	0.005328	2.27344
E2AK2_HUMAN	Interferon-induced, double-stranded RNA-activated protein kinase OS=Homo sapiens GN=EIF2AK2 PE=1 SV=2	62512	2	2	2	0.5	1	1	8.5	2.66667	1.41504	3.08746	0.002192	2.65916
KIF2A_HUMAN	Kinesin-like protein KIF2A OS=Homo sapiens GN=KIF2A PE=1 SV=3	80589	4	2	0.5	0.5	1	0.5	8.5	3.66667	1.87447	3.08746	0.218071	0.661402
LARP7_HUMAN	La-related protein 7 OS=Homo sapiens GN=LARP7 PE=1 SV=1	67143	3	2	2	0.5	0.5	0.5	8.5	4.66667	2.22239	3.08746	0.005328	2.27344
LDHB_HUMAN	L-lactate dehydrogenase B chain OS=Homo sapiens GN=LDHB PE=1 SV=2	36900	0.5	0.5	0.5	0.5	6	0.5	8.5	0.694444	-0.526069	3.08746	0.373901	0.427243
MFAP1_HUMAN	Microfibrillar-associated protein 1 OS=Homo sapiens GN=MFAP1 PE=1 SV=2	51927	2	3	2	0.5	0.5	0.5	8.5	4.66667	2.22239	3.08746	0.005328	2.27344
MFA3L_HUMAN	Microfibrillar-associated protein 3-like OS=Homo sapiens GN=MFAP3L PE=2 SV=3	45750	0.5	0.5	0.5	6	0.5	0.5	8.5	0.694444	-0.526069	3.08746	0.373901	0.427243
NFIP1_HUMAN	NEDD4 family-interacting protein 1 OS=Homo sapiens GN=NDFIP1 PE=2 SV=1	24997	0.5	0.5	0.5	6	0.5	0.5	8.5	0.694444	-0.526069	3.08746	0.373901	0.427243
HERC5_HUMAN	Probable E3 ubiquitin-protein ligase HERC5 OS=Homo sapiens GN=HERC5 PE=1 SV=1	118199	1	1	1	0.5	3	2	8.5	0.944444	-0.0824622	3.08746	0.315296	0.501282
PSA5_HUMAN	Proteasome subunit alpha type-5 OS=Homo sapiens GN=PSMA5 PE=1 SV=3	26565	0.5	0.5	0.5	3	3	1	8.5	0.277778	-1.848	3.08746	0.051374	1.28926
CASC3_HUMAN	Protein CASC3 OS=Homo sapiens GN=CASC3 PE=1 SV=2	76346	2	4	1	0.5	0.5	0.5	8.5	4.66667	2.22239	3.08746	0.106166	0.974015
PIPSL_HUMAN	Putative PIP5K1A and PSMD4-like protein OS=Homo sapiens GN=PIPSL PE=5 SV=1	95729	0.5	0.5	0.5	0.5	6	0.5	8.5	0.694444	-0.526069	3.08746	0.373901	0.427243
LC7L2_HUMAN	Putative RNA-binding protein Luc7-like 2 OS=Homo sapiens GN=LUC7L2 PE=1 SV=2	46942	3	1	0.5	0.5	0.5	3	8.5	2.72222	1.44478	3.08746	0.889917	0.0506505
RICTR_HUMAN	Rapamycin-insensitive companion of mTOR OS=Homo sapiens GN=RICTOR PE=1 SV=1	194207	0	0.5	0.5	0.5	2	5	8.5	0.116667	-3.09954	3.08746	0.179488	0.745965
RBBP6_HUMAN	Retinoblastoma-binding protein 6 OS=Homo sapiens GN=RBBP6 PE=1 SV=1	202354	2	3	2	0.5	0.5	0.5	8.5	4.66667	2.22239	3.08746	0.005328	2.27344
SDCG3_HUMAN	Serologically defined colon cancer antigen 3 OS=Homo sapiens GN=SDCCAG3 PE=1 SV=3	48274	3	2	2	0.5	0.5	0.5	8.5	4.66667	2.22239	3.08746	0.005328	2.27344
SETD4_HUMAN	SET domain-containing protein 4 OS=Homo sapiens GN=SETD4 PE=2 SV=1	51182	3	1	3	0.5	0.5	0.5	8.5	4.66667	2.22239	3.08746	0.051374	1.28926
STUB1_HUMAN	STIP1 homology and U box-containing protein 1 OS=Homo sapiens GN=STUB1 PE=1 SV=2	35290	0	0.5	0.5	0.5	4	3	8.5	0.0972222	-3.36257	3.08746	0.10901	0.962534
TNR6B_HUMAN	Trinucleotide repeat-containing gene 6B protein OS=Homo sapiens GN=TNRC6B PE=1 SV=4	194739	1	3	3	0.5	0.5	0.5	8.5	4.66667	2.22239	3.08746	0.051374	1.28926
TUT1_HUMAN	U6 snRNA-specific terminal uridylyltransferase 1 OS=Homo sapiens GN=TUT1 PE=1 SV=2	94986	5	1	1	0.5	0.5	0.5	8.5	4.66667	2.22239	3.08746	0.241122	0.617763
CR025_HUMAN	Uncharacterized protein C18orf25 OS=Homo sapiens GN=C18orf25 PE=1 SV=2	43526	3	2	2	0.5	0.5	0.5	8.5	4.66667	2.22239	3.08746	0.005328	2.27344
ACTZ_HUMAN	Alpha-centractin OS=Homo sapiens GN=ACTR1A PE=1 SV=1	42701	2	2	1	0.5	0.5	2	8	2.83333	1.5025	3	0.32946	0.482197
APC7_HUMAN	Anaphase-promoting complex subunit 7 OS=Homo sapiens GN=ANAPC7 PE=1 SV=3	63720	3	1	2	0.5	0.5	1	8	3.33333	1.73697	3	0.090733	1.04223
ASB7_HUMAN	Ankyrin repeat and SOCS box protein 7 OS=Homo sapiens GN=ASB7 PE=1 SV=2	36445	0.5	0.5	0.5	0.5	2	4	8	0.458333	-1.12553	3	0.175523	0.755666
AP2M1_HUMAN	AP-2 complex subunit mu OS=Homo sapiens GN=AP2M1 PE=1 SV=2	49965	1	2	3	0.5	1	0.5	8	3.33333	1.73697	3	0.090733	1.04223
ARGI1_HUMAN	Arginase-1 OS=Homo sapiens GN=ARG1 PE=1 SV=2	34884	2	1	0.5	2	2	0.5	8	0.833333	-0.263034	3	0.64333	0.191566
BZW2_HUMAN	Basic leucine zipper and W2 domain-containing protein 2 OS=Homo sapiens GN=BZW2 PE=1 SV=1	48360	0.5	0.5	0.5	0.5	2	4	8	0.458333	-1.12553	3	0.175523	0.755666
ENOB_HUMAN	Beta-enolase OS=Homo sapiens GN=ENO3 PE=1 SV=4	47244	0	1	0.5	2	4	0.5	8	0.416667	-1.26303	3	0.189004	0.723529
RCD1_HUMAN	Cell differentiation protein RCD1 homolog OS=Homo sapiens GN=RQCD1 PE=1 SV=1	33952	0.5	0.5	0.5	2	4	0.5	8	0.458333	-1.12553	3	0.175523	0.755666
CPSF6_HUMAN	Cleavage and polyadenylation specificity factor subunit 6 OS=Homo sapiens GN=CPSF6 PE=1 SV=2	59344	2	2	2	0.5	1	0.5	8	3.33333	1.73697	3	0.001324	2.87811
COPD_HUMAN	Coatomer subunit delta OS=Homo sapiens GN=ARCN1 PE=1 SV=1	57630	0.5	0.5	0.5	0.5	2	4	8	0.458333	-1.12553	3	0.175523	0.755666
DC1L1_HUMAN	Cytoplasmic dynein 1 light intermediate chain 1 OS=Homo sapiens GN=DYNC1LI1 PE=1 SV=3	56829	0	1	1	0.5	5	0.5	8	0.733333	-0.447459	3	0.434504	0.362006
DNJC7_HUMAN	DnaJ homolog subfamily C member 7 OS=Homo sapiens GN=DNAJC7 PE=1 SV=2	57203	0.5	0.5	0.5	1	5	0.5	8	0.533333	-0.906891	3	0.306809	0.513132
EXOS5_HUMAN	Exosome complex exonuclease RRP46 OS=Homo sapiens GN=EXOSC5 PE=1 SV=1	25746	4	1	1	0.5	0.5	1	8	3.66667	1.87447	3	0.258771	0.587084
GNAQ_HUMAN	Guanine nucleotide-binding protein G(q) subunit alpha OS=Homo sapiens GN=GNAQ PE=1 SV=4	42400	0.5	0.5	0.5	2	4	0.5	8	0.458333	-1.12553	3	0.175523	0.755666
NADAP_HUMAN	Kanadaptin OS=Homo sapiens GN=SLC4A1AP PE=1 SV=1	89500	2	2	1	0.5	2	0.5	8	2.33333	1.22239	3	0.32946	0.482197
MYOM3_HUMAN	Myomesin-3 OS=Homo sapiens GN=MYOM3 PE=2 SV=1	163229	0.5	0.5	0.5	2	4	0.5	8	0.458333	-1.12553	3	0.175523	0.755666
SYNE2_HUMAN	Nesprin-2 OS=Homo sapiens GN=SYNE2 PE=1 SV=3	801817	1	0.5	0.5	0.5	5	0.5	8	1.03333	0.0473057	3	0.426893	0.369681
KPRA_HUMAN	Phosphoribosyl pyrophosphate synthase-associated protein 1 OS=Homo sapiens GN=PRPSAP1 PE=1 SV=2	39654	0.5	0.5	0.5	0.5	3	3	8	0.444444	-1.16993	3	0.116117	0.935104
SETX_HUMAN	Probable helicase senataxin OS=Homo sapiens GN=SETX PE=1 SV=3	307121	0.5	0.5	0.5	0.5	2	4	8	0.458333	-1.12553	3	0.175523	0.755666
PAAF1_HUMAN	Proteasomal ATPase-associated factor 1 OS=Homo sapiens GN=PAAF1 PE=1 SV=2	43132	0.5	0.5	0.5	0.5	4	2	8	0.458333	-1.12553	3	0.175523	0.755666
S61A1_HUMAN	Protein transport protein Sec61 subunit alpha isoform 1 OS=Homo sapiens GN=SEC61A1 PE=1 SV=2	52687	0.5	0.5	0.5	0.5	3	3	8	0.444444	-1.16993	3	0.116117	0.935104
SFXN4_HUMAN	Sideroflexin-4 OS=Homo sapiens GN=SFXN4 PE=1 SV=1	38259	0.5	0.5	0.5	0.5	5	1	8	0.533333	-0.906891	3	0.306809	0.513132
SNW1_HUMAN	SNW domain-containing protein 1 OS=Homo sapiens GN=SNW1 PE=1 SV=1	61514	1	2	2	0.5	2	0.5	8	2.33333	1.22239	3	0.32946	0.482197
U2AF1_HUMAN	Splicing factor U2AF 35 kDa subunit OS=Homo sapiens GN=U2AF1 PE=1 SV=3	28368	0.5	4	2	0.5	0.5	0.5	8	4.33333	2.11548	3	0.175523	0.755666
DHSB_HUMAN	Succinate dehydrogenase [ubiquinone] iron-sulfur subunit, mitochondrial OS=Homo sapiens GN=SDHB PE=1 SV=3	32407	1	0.5	1	1	4	0.5	8	1.04167	0.0588937	3	0.416866	0.380004
TELO2_HUMAN	Telomere length regulation protein TEL2 homolog OS=Homo sapiens GN=TELO2 PE=1 SV=2	92430	0.5	0.5	0.5	0.5	4	2	8	0.458333	-1.12553	3	0.175523	0.755666
TENC1_HUMAN	Tensin-like C1 domain-containing phosphatase OS=Homo sapiens GN=TENC1 PE=1 SV=2	154366	2	2	0.5	0.5	2	1	8	1.83333	0.874469	3	0.64333	0.191566
TGFR1_HUMAN	TGF-beta receptor type-1 OS=Homo sapiens GN=TGFBR1 PE=1 SV=1	57007	0.5	0.5	0.5	3	3	0.5	8	0.444444	-1.16993	3	0.116117	0.935104
TBL2_HUMAN	Transducin beta-like protein 2 OS=Homo sapiens GN=TBL2 PE=1 SV=1	50393	0	1	0.5	0.5	4	2	8	0.166667	-2.58496	3	0.189004	0.723529
TRA2A_HUMAN	Transformer-2 protein homolog alpha OS=Homo sapiens GN=TRA2A PE=1 SV=1	32726	1	2	2	0.5	2	0.5	8	2.33333	1.22239	3	0.32946	0.482197
TMOD3_HUMAN	Tropomodulin-3 OS=Homo sapiens GN=TMOD3 PE=1 SV=1	39741	0.5	0.5	0.5	2	4	0.5	8	0.458333	-1.12553	3	0.175523	0.755666
UTP18_HUMAN	U3 small nucleolar RNA-associated protein 18 homolog OS=Homo sapiens GN=UTP18 PE=1 SV=3	62421	2	1	2	0.5	2	0.5	8	2.83333	1.5025	3	0.32946	0.482197
PSD10_HUMAN	26S proteasome non-ATPase regulatory subunit 10 OS=Homo sapiens GN=PSMD10 PE=1 SV=1	24697	0.5	0.5	0.5	2	3	1	7.5	0.305556	-1.71049	2.90689	0.06017	1.22062
RL36A_HUMAN	60S ribosomal protein L36a OS=Homo sapiens GN=RPL36A PE=1 SV=2	12718	0	0.5	1	1	2	3	7.5	0.194444	-2.36257	2.90689	0.0808	1.09259
ARPC3_HUMAN	Actin-related protein 2/3 complex subunit 3 OS=Homo sapiens GN=ARPC3 PE=1 SV=3	20761	0.5	0.5	0.5	5	0.5	0.5	7.5	0.7	-0.514573	2.90689	0.373901	0.427243
APC4_HUMAN	Anaphase-promoting complex subunit 4 OS=Homo sapiens GN=ANAPC4 PE=1 SV=2	92856	5	0.5	0.5	0.5	0.5	0.5	7.5	4	2	2.90689	0.373901	0.427243
FGFR1_HUMAN	Basic fibroblast growth factor receptor 1 OS=Homo sapiens GN=FGFR1 PE=1 SV=3	92892	0.5	0.5	0.5	5	0.5	0.5	7.5	0.7	-0.514573	2.90689	0.373901	0.427243
CHIO_HUMAN	Beta-chimaerin OS=Homo sapiens GN=CHN2 PE=1 SV=2	54516	0.5	0.5	0.5	0.5	0.5	5	7.5	0.7	-0.514573	2.90689	0.373901	0.427243
CHSTF_HUMAN	Carbohydrate sulfotransferase 15 OS=Homo sapiens GN=CHST15 PE=1 SV=1	65569	1	1	1	1	0.5	3	7.5	1.11111	0.152003	2.90689	0.548424	0.260884
CDC16_HUMAN	Cell division cycle protein 16 homolog OS=Homo sapiens GN=CDC16 PE=1 SV=2	72408	3	2	1	0.5	0.5	0.5	7.5	4	2	2.90689	0.06017	1.22062
CSN1_HUMAN	COP9 signalosome complex subunit 1 OS=Homo sapiens GN=GPS1 PE=1 SV=4	56071	1	1	0.5	0.5	4	0.5	7.5	1.08333	0.115477	2.90689	0.518519	0.285235
CKAP4_HUMAN	Cytoskeleton-associated protein 4 OS=Homo sapiens GN=CKAP4 PE=1 SV=2	66097	0.5	0.5	0.5	0.5	0.5	5	7.5	0.7	-0.514573	2.90689	0.373901	0.427243
EPHB1_HUMAN	Ephrin type-B receptor 1 OS=Homo sapiens GN=EPHB1 PE=1 SV=1	111297	0.5	0.5	0.5	0.5	5	0.5	7.5	0.7	-0.514573	2.90689	0.373901	0.427243
FADS2_HUMAN	Fatty acid desaturase 2 OS=Homo sapiens GN=FADS2 PE=1 SV=1	52340	3	2	1	0.5	0.5	0.5	7.5	4	2	2.90689	0.06017	1.22062
DHE3_HUMAN	Glutamate dehydrogenase 1, mitochondrial OS=Homo sapiens GN=GLUD1 PE=1 SV=2	61701	0.5	0.5	0.5	0.5	5	0.5	7.5	0.7	-0.514573	2.90689	0.373901	0.427243
QSER1_HUMAN	Glutamine and serine-rich protein 1 OS=Homo sapiens GN=QSER1 PE=1 SV=2	190570	3	1	2	0.5	0.5	0.5	7.5	4	2	2.90689	0.06017	1.22062
DKC1_HUMAN	H/ACA ribonucleoprotein complex subunit 4 OS=Homo sapiens GN=DKC1 PE=1 SV=3	58094	2	3	0.5	0.5	0.5	1	7.5	3.5	1.80735	2.90689	0.192579	0.715391
HEAT6_HUMAN	HEAT repeat-containing protein 6 OS=Homo sapiens GN=HEATR6 PE=1 SV=1	130410	0.5	0.5	0.5	0.5	0.5	5	7.5	0.7	-0.514573	2.90689	0.373901	0.427243
H2A1A_HUMAN	Histone H2A type 1-A OS=Homo sapiens GN=HIST1H2AA PE=1 SV=3	14225	0.5	0.5	0.5	5	0.5	0.5	7.5	0.7	-0.514573	2.90689	0.373901	0.427243
HTSF1_HUMAN	HIV Tat-specific factor 1 OS=Homo sapiens GN=HTATSF1 PE=1 SV=1	86371	1	3	2	0.5	0.5	0.5	7.5	4	2	2.90689	0.06017	1.22062
HSDL2_HUMAN	Hydroxysteroid dehydrogenase-like protein 2 OS=Homo sapiens GN=HSDL2 PE=1 SV=1	45651	0.5	0.5	0.5	0.5	5	0.5	7.5	0.7	-0.514573	2.90689	0.373901	0.427243
IMDH2_HUMAN	Inosine-5~-monophosphate dehydrogenase 2 OS=Homo sapiens GN=IMPDH2 PE=1 SV=2	56226	0	0.5	0.5	1	5	0.5	7.5	0.366667	-1.44746	2.90689	0.270144	0.568405
MFGM_HUMAN	Lactadherin OS=Homo sapiens GN=MFGE8 PE=1 SV=2	43894	3	1	2	0.5	0.5	0.5	7.5	4	2	2.90689	0.06017	1.22062
KDM5D_HUMAN	Lysine-specific demethylase 5D OS=Homo sapiens GN=KDM5D PE=1 SV=2	176756	0	0.5	0.5	2	4	0.5	7.5	0.375	-1.41504	2.90689	0.148913	0.827067
MAGD4_HUMAN	Melanoma-associated antigen D4 OS=Homo sapiens GN=MAGED4 PE=2 SV=3	81555	3	2	1	0.5	0.5	0.5	7.5	4	2	2.90689	0.06017	1.22062
MYL6B_HUMAN	Myosin light chain 6B OS=Homo sapiens GN=MYL6B PE=1 SV=1	22864	0.5	0.5	0.5	5	0.5	0.5	7.5	0.7	-0.514573	2.90689	0.373901	0.427243
OSBL9_HUMAN	Oxysterol-binding protein-related protein 9 OS=Homo sapiens GN=OSBPL9 PE=1 SV=2	83817	3	1	2	0.5	0.5	0.5	7.5	4	2	2.90689	0.06017	1.22062
PHRF1_HUMAN	PHD and RING finger domain-containing protein 1 OS=Homo sapiens GN=PHRF1 PE=1 SV=2	180212	1	4	1	0.5	0.5	0.5	7.5	4	2	2.90689	0.208	0.681937
DDX59_HUMAN	Probable ATP-dependent RNA helicase DDX59 OS=Homo sapiens GN=DDX59 PE=1 SV=1	69451	0.5	0.5	0.5	4	1	1	7.5	0.375	-1.41504	2.90689	0.208	0.681937
F184A_HUMAN	Protein FAM184A OS=Homo sapiens GN=FAM184A PE=2 SV=3	133111	0.5	0.5	0.5	0.5	0.5	5	7.5	0.7	-0.514573	2.90689	0.373901	0.427243
BZW1L_HUMAN	Putative basic leucine zipper and W2 domain-containing protein 1-like 1 OS=Homo sapiens GN=BZW1L1 PE=1 SV=1	31979	0.5	0.5	0.5	0.5	5	0.5	7.5	0.7	-0.514573	2.90689	0.373901	0.427243
RADI_HUMAN	Radixin OS=Homo sapiens GN=RDX PE=1 SV=1	68635	0	2	0.5	0.5	4	0.5	7.5	0.5	-1	2.90689	0.559935	0.251862
RASEF_HUMAN	Ras and EF-hand domain-containing protein OS=Homo sapiens GN=RASEF PE=1 SV=1	83569	0	1	0.5	0.5	0.5	5	7.5	0.7	-0.514573	2.90689	0.381707	0.41827
SPB3_HUMAN	Serpin B3 OS=Homo sapiens GN=SERPINB3 PE=1 SV=2	44594	0	0.5	0.5	4	2	0.5	7.5	0.416667	-1.26303	2.90689	0.148913	0.827067
SRRT_HUMAN	Serrate RNA effector molecule homolog OS=Homo sapiens GN=SRRT PE=1 SV=1	101060	2	2	1	0.5	1	1	7.5	2.33333	1.22239	2.90689	0.089009	1.05057
SKI_HUMAN	Ski oncogene OS=Homo sapiens GN=SKI PE=1 SV=1	81209	0	1	1	0.5	3	2	7.5	0.277778	-1.848	2.90689	0.218172	0.661201
SFRS4_HUMAN	Splicing factor, arginine/serine-rich 4 OS=Homo sapiens GN=SFRS4 PE=1 SV=2	56759	0.5	5	0.5	0.5	0.5	0.5	7.5	4	2	2.90689	0.373901	0.427243
PRDX3_HUMAN	Thioredoxin-dependent peroxide reductase, mitochondrial OS=Homo sapiens GN=PRDX3 PE=1 SV=3	28017	0	1	3	0.5	2	1	7.5	1.16667	0.222392	2.90689	0.873976	0.0585005
TRM6_HUMAN	tRNA (adenine-N(1)-)-methyltransferase non-catalytic subunit TRM6 OS=Homo sapiens GN=TRMT6 PE=1 SV=1	56049	1	3	1	0.5	1	1	7.5	2	1	2.90689	0.291974	0.534656
CM023_HUMAN	Uncharacterized protein C13orf23 OS=Homo sapiens GN=C13orf23 PE=1 SV=2	96152	1	1	0.5	2	2	1	7.5	0.5	-1	2.90689	0.089009	1.05057
CC026_HUMAN	Uncharacterized protein C3orf26 OS=Homo sapiens GN=C3orf26 PE=1 SV=2	32149	0	1	1	0.5	4	1	7.5	0.416667	-1.26303	2.90689	0.364956	0.437759
CB039_HUMAN	UPF0407 protein C2orf39 OS=Homo sapiens GN=C2orf39 PE=2 SV=2	87479	2	0.5	2	0.5	0.5	2	7.5	2	1	2.90689	0.518519	0.285235
RT02_HUMAN	28S ribosomal protein S2, mitochondrial OS=Homo sapiens GN=MRPS2 PE=1 SV=1	33513	0	0.5	1	0.5	4	1	7	0.375	-1.41504	2.80735	0.303548	0.517773
RM13_HUMAN	39S ribosomal protein L13, mitochondrial OS=Homo sapiens GN=MRPL13 PE=1 SV=1	20736	0.5	0.5	0.5	3	0.5	2	7	0.472222	-1.08246	2.80735	0.140357	0.852766
RM15_HUMAN	39S ribosomal protein L15, mitochondrial OS=Homo sapiens GN=MRPL15 PE=1 SV=1	33570	0.5	0.5	0.5	0.5	1	4	7	0.541667	-0.884523	2.80735	0.289477	0.538386
KAD6_HUMAN	Adenylate kinase isoenzyme 6 OS=Homo sapiens GN=AK6 PE=1 SV=1	20220	0.5	0.5	0.5	0.5	3	2	7	0.472222	-1.08246	2.80735	0.140357	0.852766
MA2A1_HUMAN	Alpha-mannosidase 2 OS=Homo sapiens GN=MAN2A1 PE=1 SV=2	131742	3	0.5	2	0.5	0.5	0.5	7	3.66667	1.87447	2.80735	0.140357	0.852766
ABCF2_HUMAN	ATP-binding cassette sub-family F member 2 OS=Homo sapiens GN=ABCF2 PE=1 SV=2	71815	0.5	0.5	0.5	0.5	4	1	7	0.541667	-0.884523	2.80735	0.289477	0.538386
B4GT5_HUMAN	Beta-1,4-galactosyltransferase 5 OS=Homo sapiens GN=B4GALT5 PE=2 SV=1	45318	2	1	2	0.5	1	0.5	7	3	1.58496	2.80735	0.055041	1.25931
EIF3A_HUMAN	Eukaryotic translation initiation factor 3 subunit A OS=Homo sapiens GN=EIF3A PE=1 SV=1	166867	0.5	0.5	0.5	0.5	2	3	7	0.472222	-1.08246	2.80735	0.140357	0.852766
XPO4_HUMAN	Exportin-4 OS=Homo sapiens GN=XPO4 PE=1 SV=2	131311	0.5	0.5	0.5	0.5	3	2	7	0.472222	-1.08246	2.80735	0.140357	0.852766
FRPD3_HUMAN	FERM and PDZ domain-containing protein 3 OS=Homo sapiens GN=FRMPD3 PE=2 SV=2	200852	0.5	0.5	0.5	2	3	0.5	7	0.472222	-1.08246	2.80735	0.140357	0.852766
ROA0_HUMAN	Heterogeneous nuclear ribonucleoprotein A0 OS=Homo sapiens GN=HNRNPA0 PE=1 SV=1	30993	3	0.5	2	0.5	0.5	0.5	7	3.66667	1.87447	2.80735	0.140357	0.852766
LMNB1_HUMAN	Lamin-B1 OS=Homo sapiens GN=LMNB1 PE=1 SV=2	66653	0.5	0.5	0.5	0.5	2	3	7	0.472222	-1.08246	2.80735	0.140357	0.852766
PITM3_HUMAN	Membrane-associated phosphatidylinositol transfer protein 3 OS=Homo sapiens GN=PITPNM3 PE=1 SV=2	107797	2	0.5	3	0.5	0.5	0.5	7	3.66667	1.87447	2.80735	0.140357	0.852766
NDUV2_HUMAN	NADH dehydrogenase [ubiquinone] flavoprotein 2, mitochondrial OS=Homo sapiens GN=NDUFV2 PE=1 SV=2	27659	0.5	0.5	0.5	0.5	4	1	7	0.541667	-0.884523	2.80735	0.289477	0.538386
NDUS1_HUMAN	NADH-ubiquinone oxidoreductase 75 kDa subunit, mitochondrial OS=Homo sapiens GN=NDUFS1 PE=1 SV=3	80443	0.5	0.5	0.5	0.5	3	2	7	0.472222	-1.08246	2.80735	0.140357	0.852766
NFIP2_HUMAN	NEDD4 family-interacting protein 2 OS=Homo sapiens GN=NDFIP2 PE=1 SV=2	36709	0.5	0.5	0.5	1	4	0.5	7	0.541667	-0.884523	2.80735	0.289477	0.538386
NOC2L_HUMAN	Nucleolar complex protein 2 homolog OS=Homo sapiens GN=NOC2L PE=1 SV=3	85707	2	3	0.5	0.5	0.5	0.5	7	3.66667	1.87447	2.80735	0.140357	0.852766
KPBB_HUMAN	Phosphorylase b kinase regulatory subunit beta OS=Homo sapiens GN=PHKB PE=1 SV=3	125946	2	0.5	1	1	2	0.5	7	1.41667	0.5025	2.80735	0.999999	4.34295e-07
ARI1_HUMAN	Protein ariadne-1 homolog OS=Homo sapiens GN=ARIH1 PE=1 SV=2	65900	4	1	0.5	0.5	0.5	0.5	7	3.66667	1.87447	2.80735	0.289477	0.538386
PDIA6_HUMAN	Protein disulfide-isomerase A6 OS=Homo sapiens GN=PDIA6 PE=1 SV=1	48490	1	2	2	0.5	0.5	1	7	2.66667	1.41504	2.80735	0.055041	1.25931
PCLO_HUMAN	Protein piccolo OS=Homo sapiens GN=PCLO PE=1 SV=3	568304	0.5	0.5	0.5	0.5	3	2	7	0.472222	-1.08246	2.80735	0.140357	0.852766
YIPF5_HUMAN	Protein YIPF5 OS=Homo sapiens GN=YIPF5 PE=1 SV=1	28370	0.5	0.5	0.5	0.5	2	3	7	0.472222	-1.08246	2.80735	0.140357	0.852766
DHX33_HUMAN	Putative ATP-dependent RNA helicase DHX33 OS=Homo sapiens GN=DHX33 PE=1 SV=1	79432	2	0.5	3	0.5	0.5	0.5	7	3.66667	1.87447	2.80735	0.140357	0.852766
CA150_HUMAN	Putative uncharacterized protein C1orf150 OS=Homo sapiens GN=C1orf150 PE=2 SV=1	15931	1	2	1	0.5	2	0.5	7	1.66667	0.736966	2.80735	0.608653	0.21563
P5CR3_HUMAN	Pyrroline-5-carboxylate reductase 3 OS=Homo sapiens GN=PYCRL PE=1 SV=2	29144	0.5	0.5	0.5	4	1	0.5	7	0.541667	-0.884523	2.80735	0.289477	0.538386
RHBD2_HUMAN	Rhomboid domain-containing protein 2 OS=Homo sapiens GN=RHBDD2 PE=2 SV=2	39747	0.5	0.5	0.5	0.5	2	3	7	0.472222	-1.08246	2.80735	0.140357	0.852766
RBM28_HUMAN	RNA-binding protein 28 OS=Homo sapiens GN=RBM28 PE=1 SV=3	86198	1	2	1	0.5	2	0.5	7	1.66667	0.736966	2.80735	0.608653	0.21563
SRGP2_HUMAN	SLIT-ROBO Rho GTPase-activating protein 3 OS=Homo sapiens GN=SRGAP3 PE=1 SV=3	125395	3	1	1	0.5	1	0.5	7	3	1.58496	2.80735	0.219307	0.658948
MMP3_HUMAN	Stromelysin-1 OS=Homo sapiens GN=MMP3 PE=1 SV=2	54228	1	3	1	0.5	1	0.5	7	2.33333	1.22239	2.80735	0.219307	0.658948
TCF25_HUMAN	Transcription factor 25 OS=Homo sapiens GN=TCF25 PE=1 SV=1	77246	1	2	1	0.5	2	0.5	7	1.66667	0.736966	2.80735	0.608653	0.21563
PURB_HUMAN	Transcriptional activator protein Pur-beta OS=Homo sapiens GN=PURB PE=1 SV=3	33392	0	3	0.5	0.5	2	1	7	0.666667	-0.584963	2.80735	0.999999	4.34295e-07
BLK_HUMAN	Tyrosine-protein kinase Blk OS=Homo sapiens GN=BLK PE=1 SV=3	58126	0	0.5	0.5	0.5	0.5	5	7	0.366667	-1.44746	2.80735	0.331416	0.479627
CI114_HUMAN	Uncharacterized protein C9orf114 OS=Homo sapiens GN=C9orf114 PE=1 SV=3	42496	3	0.5	2	0.5	0.5	0.5	7	3.66667	1.87447	2.80735	0.140357	0.852766
CD043_HUMAN	UPF0534 protein C4orf43 OS=Homo sapiens GN=C4orf43 PE=1 SV=2	24078	0.5	3	2	0.5	0.5	0.5	7	3.66667	1.87447	2.80735	0.140357	0.852766
ZN768_HUMAN	Zinc finger protein 768 OS=Homo sapiens GN=ZNF768 PE=1 SV=2	61445	0	2	1	0.5	3	0.5	7	0.888889	-0.169925	2.80735	0.758802	0.119872
RM01_HUMAN	39S ribosomal protein L1, mitochondrial OS=Homo sapiens GN=MRPL1 PE=1 SV=2	37113	0.5	0.5	0.5	0.5	4	0.5	6.5	0.708333	-0.4975	2.70044	0.373901	0.427243
RM10_HUMAN	39S ribosomal protein L10, mitochondrial OS=Homo sapiens GN=MRPL10 PE=1 SV=3	29492	2	0.5	1	0.5	2	0.5	6.5	2.08333	1.05889	2.70044	0.814902	0.0888946
RS12_HUMAN	40S ribosomal protein S12 OS=Homo sapiens GN=RPS12 PE=1 SV=3	14905	0.5	0.5	0.5	4	0.5	0.5	6.5	0.708333	-0.4975	2.70044	0.373901	0.427243
RL34_HUMAN	60S ribosomal protein L34 OS=Homo sapiens GN=RPL34 PE=1 SV=3	13513	0	1	0.5	2	2	1	6.5	0.333333	-1.58496	2.70044	0.057235	1.24234
ARC1A_HUMAN	Actin-related protein 2/3 complex subunit 1A OS=Homo sapiens GN=ARPC1A PE=1 SV=2	42113	0	0.5	0.5	2	3	0.5	6.5	0.388889	-1.36257	2.70044	0.114477	0.941282
PUR8_HUMAN	Adenylosuccinate lyase OS=Homo sapiens GN=ADSL PE=1 SV=2	55595	0.5	0.5	0.5	0.5	4	0.5	6.5	0.708333	-0.4975	2.70044	0.373901	0.427243
AKAP6_HUMAN	A-kinase anchor protein 6 OS=Homo sapiens GN=AKAP6 PE=1 SV=3	259183	4	0.5	0.5	0.5	0.5	0.5	6.5	3.33333	1.73697	2.70044	0.373901	0.427243
ABCBA_HUMAN	ATP-binding cassette sub-family B member 10, mitochondrial OS=Homo sapiens GN=ABCB10 PE=1 SV=2	79497	0.5	0.5	0.5	0.5	4	0.5	6.5	0.708333	-0.4975	2.70044	0.373901	0.427243
CTL2_HUMAN	Choline transporter-like protein 2 OS=Homo sapiens GN=SLC44A2 PE=1 SV=2	81638	2	2	1	0.5	0.5	0.5	6.5	3.33333	1.73697	2.70044	0.024896	1.60387
CLAP1_HUMAN	CLIP-associating protein 1 OS=Homo sapiens GN=CLASP1 PE=1 SV=1	170373	1	0.5	2	0.5	2	0.5	6.5	2.08333	1.05889	2.70044	0.814902	0.0888946
COPG2_HUMAN	Coatomer subunit gamma-2 OS=Homo sapiens GN=COPG2 PE=1 SV=1	98700	0.5	0.5	0.5	0.5	4	0.5	6.5	0.708333	-0.4975	2.70044	0.373901	0.427243
CSN6_HUMAN	COP9 signalosome complex subunit 6 OS=Homo sapiens GN=COPS6 PE=1 SV=1	36482	1	2	0.5	0.5	0.5	2	6.5	2.08333	1.05889	2.70044	0.814902	0.0888946
RPAC1_HUMAN	DNA-directed RNA polymerases I and III subunit RPAC1 OS=Homo sapiens GN=POLR1C PE=1 SV=1	39453	2	1	1	0.5	1	1	6.5	2	1	2.70044	0.250815	0.600646
OST48_HUMAN	Dolichyl-diphosphooligosaccharide--protein glycosyltransferase 48 kDa subunit OS=Homo sapiens GN=DDOST PE=1 SV=4	50940	0.5	0.5	0.5	1	2	2	6.5	0.333333	-1.58496	2.70044	0.024896	1.60387
STT3A_HUMAN	Dolichyl-diphosphooligosaccharide--protein glycosyltransferase subunit STT3A OS=Homo sapiens GN=STT3A PE=1 SV=2	81104	0.5	0.5	0.5	2	2	1	6.5	0.333333	-1.58496	2.70044	0.024896	1.60387
TRI37_HUMAN	E3 ubiquitin-protein ligase TRIM37 OS=Homo sapiens GN=TRIM37 PE=1 SV=2	109491	2	1	2	0.5	0.5	0.5	6.5	3.33333	1.73697	2.70044	0.024896	1.60387
EIF3L_HUMAN	Eukaryotic translation initiation factor 3 subunit L OS=Homo sapiens GN=EIF3L PE=1 SV=1	66912	3	1	1	0.5	0.5	0.5	6.5	3.33333	1.73697	2.70044	0.155016	0.809623
FABP5_HUMAN	Fatty acid-binding protein, epidermal OS=Homo sapiens GN=FABP5 PE=1 SV=3	15497	0.5	0.5	0.5	4	0.5	0.5	6.5	0.708333	-0.4975	2.70044	0.373901	0.427243
GORS1_HUMAN	Golgi reassembly-stacking protein 1 OS=Homo sapiens GN=GORASP1 PE=1 SV=3	46682	3	1	1	0.5	0.5	0.5	6.5	3.33333	1.73697	2.70044	0.155016	0.809623
HNRLL_HUMAN	Heterogeneous nuclear ribonucleoprotein L-like OS=Homo sapiens GN=HNRPLL PE=1 SV=1	60900	2	1	2	0.5	0.5	0.5	6.5	3.33333	1.73697	2.70044	0.024896	1.60387
1A03_HUMAN	HLA class I histocompatibility antigen, A-3 alpha chain OS=Homo sapiens GN=HLA-A PE=1 SV=2	41100	0.5	0.5	0.5	0.5	4	0.5	6.5	0.708333	-0.4975	2.70044	0.373901	0.427243
1B07_HUMAN	HLA class I histocompatibility antigen, B-7 alpha chain OS=Homo sapiens GN=HLA-B PE=1 SV=3	40777	0.5	0.5	0.5	0.5	4	0.5	6.5	0.708333	-0.4975	2.70044	0.373901	0.427243
ITB2_HUMAN	Integrin beta-2 OS=Homo sapiens GN=ITGB2 PE=1 SV=2	87976	2	2	1	0.5	0.5	0.5	6.5	3.33333	1.73697	2.70044	0.024896	1.60387
LRC15_HUMAN	Leucine-rich repeat-containing protein 15 OS=Homo sapiens GN=LRRC15 PE=1 SV=1	65268	0.5	0.5	0.5	0.5	0.5	4	6.5	0.708333	-0.4975	2.70044	0.373901	0.427243
STEA3_HUMAN	Metalloreductase STEAP3 OS=Homo sapiens GN=STEAP3 PE=1 SV=2	55079	0.5	0.5	0.5	4	0.5	0.5	6.5	0.708333	-0.4975	2.70044	0.373901	0.427243
TOM40_HUMAN	Mitochondrial import receptor subunit TOM40 homolog OS=Homo sapiens GN=TOMM40 PE=1 SV=1	38211	0.5	0.5	0.5	0.5	0.5	4	6.5	0.708333	-0.4975	2.70044	0.373901	0.427243
PUR6_HUMAN	Multifunctional protein ADE2 OS=Homo sapiens GN=PAICS PE=1 SV=3	47790	2	0.5	2	0.5	1	0.5	6.5	2.83333	1.5025	2.70044	0.189004	0.723529
ML12A_HUMAN	Myosin regulatory light chain 12A OS=Homo sapiens GN=MYL12A PE=1 SV=2	19839	0.5	0.5	0.5	4	0.5	0.5	6.5	0.708333	-0.4975	2.70044	0.373901	0.427243
NEBL_HUMAN	Nebulette OS=Homo sapiens GN=NEBL PE=1 SV=1	116609	0	3	0.5	0.5	2	0.5	6.5	0.833333	-0.263034	2.70044	0.882028	0.0545176
AAAT_HUMAN	Neutral amino acid transporter B(0) OS=Homo sapiens GN=SLC1A5 PE=1 SV=2	57018	0.5	0.5	0.5	0.5	0.5	4	6.5	0.708333	-0.4975	2.70044	0.373901	0.427243
NU160_HUMAN	Nuclear pore complex protein Nup160 OS=Homo sapiens GN=NUP160 PE=1 SV=3	164355	0.5	0.5	0.5	0.5	0.5	4	6.5	0.708333	-0.4975	2.70044	0.373901	0.427243
OR6M1_HUMAN	Olfactory receptor 6M1 OS=Homo sapiens GN=OR6M1 PE=2 SV=1	35818	2	2	1	0.5	0.5	0.5	6.5	3.33333	1.73697	2.70044	0.024896	1.60387
PPIB_HUMAN	Peptidyl-prolyl cis-trans isomerase B OS=Homo sapiens GN=PPIB PE=1 SV=2	23785	0.5	0.5	0.5	4	0.5	0.5	6.5	0.708333	-0.4975	2.70044	0.373901	0.427243
PGM5_HUMAN	Phosphoglucomutase-like protein 5 OS=Homo sapiens GN=PGM5 PE=1 SV=2	62756	3	1	1	0.5	0.5	0.5	6.5	3.33333	1.73697	2.70044	0.155016	0.809623
KCNV1_HUMAN	Potassium voltage-gated channel subfamily V member 1 OS=Homo sapiens GN=KCNV1 PE=1 SV=2	57123	0.5	0.5	0.5	0.5	0.5	4	6.5	0.708333	-0.4975	2.70044	0.373901	0.427243
DHX40_HUMAN	Probable ATP-dependent RNA helicase DHX40 OS=Homo sapiens GN=DHX40 PE=1 SV=2	89815	1	0.5	0.5	0.5	1	3	6.5	0.888889	-0.169925	2.70044	0.34649	0.460309
KRI1_HUMAN	Protein KRI1 homolog OS=Homo sapiens GN=KRI1 PE=1 SV=2	83657	1	3	1	0.5	0.5	0.5	6.5	3.33333	1.73697	2.70044	0.155016	0.809623
PIMT_HUMAN	Protein-L-isoaspartate(D-aspartate) O-methyltransferase OS=Homo sapiens GN=PCMT1 PE=1 SV=3	24806	0.5	0.5	0.5	1	3	1	6.5	0.388889	-1.36257	2.70044	0.155016	0.809623
RAB5A_HUMAN	Ras-related protein Rab-5A OS=Homo sapiens GN=RAB5A PE=1 SV=2	23872	1	0.5	1	3	0.5	0.5	6.5	1.11111	0.152003	2.70044	0.587914	0.230686
RRBP1_HUMAN	Ribosome-binding protein 1 OS=Homo sapiens GN=RRBP1 PE=1 SV=4	152780	1	2	0.5	0.5	2	0.5	6.5	1.33333	0.415037	2.70044	0.814902	0.0888946
SRBD1_HUMAN	S1 RNA-binding domain-containing protein 1 OS=Homo sapiens GN=SRBD1 PE=1 SV=2	112960	3	1	1	0.5	0.5	0.5	6.5	3.33333	1.73697	2.70044	0.155016	0.809623
PP2BA_HUMAN	Serine/threonine-protein phosphatase 2B catalytic subunit alpha isoform OS=Homo sapiens GN=PPP3CA PE=1 SV=1	59335	0	0.5	0.5	0.5	3	2	6.5	0.138889	-2.848	2.70044	0.114477	0.941282
SF3B4_HUMAN	Splicing factor 3B subunit 4 OS=Homo sapiens GN=SF3B4 PE=1 SV=1	44414	1	2	2	0.5	0.5	0.5	6.5	3.33333	1.73697	2.70044	0.024896	1.60387
TMX1_HUMAN	Thioredoxin-related transmembrane protein 1 OS=Homo sapiens GN=TMX1 PE=1 SV=1	32170	0.5	0.5	0.5	2	2	1	6.5	0.333333	-1.58496	2.70044	0.024896	1.60387
ZO1_HUMAN	Tight junction protein ZO-1 OS=Homo sapiens GN=TJP1 PE=1 SV=3	195682	1	1	3	0.5	0.5	0.5	6.5	3.33333	1.73697	2.70044	0.155016	0.809623
TBG1_HUMAN	Tubulin gamma-1 chain OS=Homo sapiens GN=TUBG1 PE=1 SV=2	51480	0.5	0.5	0.5	1	3	1	6.5	0.388889	-1.36257	2.70044	0.155016	0.809623
TDRD5_HUMAN	Tudor domain-containing protein 5 OS=Homo sapiens GN=TDRD5 PE=1 SV=3	111036	2	1	2	0.5	0.5	0.5	6.5	3.33333	1.73697	2.70044	0.024896	1.60387
RU17_HUMAN	U1 small nuclear ribonucleoprotein 70 kDa OS=Homo sapiens GN=SNRNP70 PE=1 SV=2	51583	1	2	2	0.5	0.5	0.5	6.5	3.33333	1.73697	2.70044	0.024896	1.60387
IMP3_HUMAN	U3 small nucleolar ribonucleoprotein protein IMP3 OS=Homo sapiens GN=IMP3 PE=1 SV=1	21951	2	1	2	0.5	0.5	0.5	6.5	3.33333	1.73697	2.70044	0.024896	1.60387
COQ6_HUMAN	Ubiquinone biosynthesis monooxygenase COQ6 OS=Homo sapiens GN=COQ6 PE=1 SV=2	51123	0.5	0.5	0.5	0.5	4	0.5	6.5	0.708333	-0.4975	2.70044	0.373901	0.427243
CT004_HUMAN	Uncharacterized protein C20orf4 OS=Homo sapiens GN=C20orf4 PE=1 SV=2	43843	3	1	1	0.5	0.5	0.5	6.5	3.33333	1.73697	2.70044	0.155016	0.809623
CG050_HUMAN	Uncharacterized protein C7orf50 OS=Homo sapiens GN=C7orf50 PE=1 SV=1	22127	1	2	1	0.5	1	1	6.5	1.66667	0.736966	2.70044	0.250815	0.600646
PDK3_HUMAN	[Pyruvate dehydrogenase [lipoamide]] kinase isozyme 3, mitochondrial OS=Homo sapiens GN=PDK3 PE=1 SV=1	47080	0.5	0.5	0.5	0.5	1	3	6	0.555556	-0.847997	2.58496	0.260575	0.584067
RS15_HUMAN	40S ribosomal protein S15 OS=Homo sapiens GN=RPS15 PE=1 SV=2	17029	0.5	0.5	0.5	2	0.5	2	6	0.5	-1	2.58496	0.116117	0.935104
RL36_HUMAN	60S ribosomal protein L36 OS=Homo sapiens GN=RPL36 PE=1 SV=3	12303	0.5	0.5	0.5	0.5	3	1	6	0.555556	-0.847997	2.58496	0.260575	0.584067
K6PL_HUMAN	6-phosphofructokinase, liver type OS=Homo sapiens GN=PFKL PE=1 SV=6	85762	0.5	0.5	0.5	0.5	2	2	6	0.5	-1	2.58496	0.116117	0.935104
ARL8A_HUMAN	ADP-ribosylation factor-like protein 8A OS=Homo sapiens GN=ARL8A PE=1 SV=1	21630	1	3	0.5	0.5	0.5	0.5	6	3	1.58496	2.58496	0.260575	0.584067
ACLY_HUMAN	ATP-citrate synthase OS=Homo sapiens GN=ACLY PE=1 SV=3	121674	0.5	0.5	0.5	0.5	3	1	6	0.555556	-0.847997	2.58496	0.260575	0.584067
CSN3_HUMAN	COP9 signalosome complex subunit 3 OS=Homo sapiens GN=COPS3 PE=1 SV=3	48412	2	1	1	0.5	1	0.5	6	2.33333	1.22239	2.58496	0.148148	0.829304
RAD51_HUMAN	DNA repair protein RAD51 homolog 1 OS=Homo sapiens GN=RAD51 PE=1 SV=1	37228	0.5	0.5	0.5	0.5	3	1	6	0.555556	-0.847997	2.58496	0.260575	0.584067
ENPL_HUMAN	Endoplasmin OS=Homo sapiens GN=HSP90B1 PE=1 SV=1	92696	0.5	0.5	0.5	2	2	0.5	6	0.5	-1	2.58496	0.116117	0.935104
RRP44_HUMAN	Exosome complex exonuclease RRP44 OS=Homo sapiens GN=DIS3 PE=1 SV=2	110017	0.5	0.5	0.5	0.5	3	1	6	0.555556	-0.847997	2.58496	0.260575	0.584067
ESYT2_HUMAN	Extended synaptotagmin-2 OS=Homo sapiens GN=ESYT2 PE=1 SV=1	102807	2	1	0.5	1	1	0.5	6	1.33333	0.415037	2.58496	0.518519	0.285235
GFPT1_HUMAN	Glucosamine--fructose-6-phosphate aminotransferase [isomerizing] 1 OS=Homo sapiens GN=GFPT1 PE=1 SV=3	79555	0.5	0.5	0.5	1	3	0.5	6	0.555556	-0.847997	2.58496	0.260575	0.584067
SYQ_HUMAN	Glutaminyl-tRNA synthetase OS=Homo sapiens GN=QARS PE=1 SV=1	88655	0.5	0.5	0.5	0.5	1	3	6	0.555556	-0.847997	2.58496	0.260575	0.584067
GRSF1_HUMAN	G-rich sequence factor 1 OS=Homo sapiens GN=GRSF1 PE=1 SV=3	53606	0	2	2	0.5	1	0.5	6	2	1	2.58496	0.386912	0.412388
KDIS_HUMAN	Kinase D-interacting substrate of 220 kDa OS=Homo sapiens GN=KIDINS220 PE=1 SV=3	198016	0.5	0.5	0.5	3	1	0.5	6	0.555556	-0.847997	2.58496	0.260575	0.584067
KINH_HUMAN	Kinesin-1 heavy chain OS=Homo sapiens GN=KIF5B PE=1 SV=1	110358	0.5	0.5	0.5	0.5	3	1	6	0.555556	-0.847997	2.58496	0.260575	0.584067
LRP10_HUMAN	Low-density lipoprotein receptor-related protein 10 OS=Homo sapiens GN=LRP10 PE=1 SV=2	78026	0.5	0.5	0.5	3	1	0.5	6	0.555556	-0.847997	2.58496	0.260575	0.584067
MA7D1_HUMAN	MAP7 domain-containing protein 1 OS=Homo sapiens GN=MAP7D1 PE=1 SV=1	93106	0	0.5	2	0.5	1	2	6	0.5	-1	2.58496	0.677869	0.168854
MAP6_HUMAN	Microtubule-associated protein 6 OS=Homo sapiens GN=MAP6 PE=1 SV=2	86680	2	0.5	2	0.5	0.5	0.5	6	3	1.58496	2.58496	0.116117	0.935104
MK06_HUMAN	Mitogen-activated protein kinase 6 OS=Homo sapiens GN=MAPK6 PE=1 SV=1	83256	0	0.5	0.5	0.5	4	0.5	6	0.375	-1.41504	2.58496	0.321132	0.493316
MORC1_HUMAN	MORC family CW-type zinc finger protein 1 OS=Homo sapiens GN=MORC1 PE=2 SV=2	114178	0.5	0.5	0.5	0.5	2	2	6	0.5	-1	2.58496	0.116117	0.935104
NDUA9_HUMAN	NADH dehydrogenase [ubiquinone] 1 alpha subcomplex subunit 9, mitochondrial OS=Homo sapiens GN=NDUFA9 PE=1 SV=2	42654	0.5	0.5	0.5	0.5	3	1	6	0.555556	-0.847997	2.58496	0.260575	0.584067
NDUS2_HUMAN	NADH dehydrogenase [ubiquinone] iron-sulfur protein 2, mitochondrial OS=Homo sapiens GN=NDUFS2 PE=1 SV=2	52911	0.5	0.5	0.5	0.5	3	1	6	0.555556	-0.847997	2.58496	0.260575	0.584067
SYNE1_HUMAN	Nesprin-1 OS=Homo sapiens GN=SYNE1 PE=1 SV=3	1017069	0	2	2	0.5	1	0.5	6	2	1	2.58496	0.386912	0.412388
NCDN_HUMAN	Neurochondrin OS=Homo sapiens GN=NCDN PE=1 SV=1	80239	0.5	0.5	0.5	0.5	1	3	6	0.555556	-0.847997	2.58496	0.260575	0.584067
IKBE_HUMAN	NF-kappa-B inhibitor epsilon OS=Homo sapiens GN=NFKBIE PE=1 SV=3	53515	1	1	1	0.5	0.5	2	6	1.5	0.584963	2.58496	0.999999	4.34295e-07
NOC4L_HUMAN	Nucleolar complex protein 4 homolog OS=Homo sapiens GN=NOC4L PE=1 SV=1	58830	0	2	2	0.5	1	0.5	6	2	1	2.58496	0.386912	0.412388
PLIN2_HUMAN	Perilipin-2 OS=Homo sapiens GN=PLIN2 PE=1 SV=2	48274	3	0.5	1	0.5	0.5	0.5	6	3	1.58496	2.58496	0.260575	0.584067
PWP2_HUMAN	Periodic tryptophan protein 2 homolog OS=Homo sapiens GN=PWP2 PE=1 SV=2	103357	3	0.5	0.5	0.5	0.5	1	6	2.5	1.32193	2.58496	0.476621	0.321827
PHLB2_HUMAN	Pleckstrin homology-like domain family B member 2 OS=Homo sapiens GN=PHLDB2 PE=1 SV=2	142812	0.5	1	3	0.5	0.5	0.5	6	3	1.58496	2.58496	0.260575	0.584067
PK1L1_HUMAN	Polycystic kidney disease protein 1-like 1 OS=Homo sapiens GN=PKD1L1 PE=2 SV=1	319453	0	1	1	3	0.5	0.5	6	1.33333	0.415037	2.58496	0.498867	0.302015
DDX28_HUMAN	Probable ATP-dependent RNA helicase DDX28 OS=Homo sapiens GN=DDX28 PE=2 SV=1	59743	0.5	2	2	0.5	0.5	0.5	6	3	1.58496	2.58496	0.116117	0.935104
CIAO1_HUMAN	Probable cytosolic iron-sulfur protein assembly protein CIAO1 OS=Homo sapiens GN=CIAO1 PE=1 SV=1	38842	0.5	0.5	0.5	0.5	3	1	6	0.555556	-0.847997	2.58496	0.260575	0.584067
TET3_HUMAN	Probable methylcytosine dioxygenase TET3 OS=Homo sapiens GN=TET3 PE=2 SV=3	181006	0.5	0.5	0.5	3	1	0.5	6	0.555556	-0.847997	2.58496	0.260575	0.584067
ADRM1_HUMAN	Proteasomal ubiquitin receptor ADRM1 OS=Homo sapiens GN=ADRM1 PE=1 SV=2	42412	0.5	0.5	0.5	0.5	3	1	6	0.555556	-0.847997	2.58496	0.260575	0.584067
FA83H_HUMAN	Protein FAM83H OS=Homo sapiens GN=FAM83H PE=1 SV=2	127536	0.5	0.5	0.5	0.5	2	2	6	0.5	-1	2.58496	0.116117	0.935104
RAB15_HUMAN	Ras-related protein Rab-15 OS=Homo sapiens GN=RAB15 PE=1 SV=1	24660	0.5	0.5	0.5	0.5	2	2	6	0.5	-1	2.58496	0.116117	0.935104
RHBL3_HUMAN	Rhomboid-related protein 3 OS=Homo sapiens GN=RHBDL3 PE=2 SV=1	45557	1	0.5	0.5	0.5	0.5	3	6	1.05556	0.0780025	2.58496	0.476621	0.321827
ST17A_HUMAN	Serine/threonine-protein kinase 17A OS=Homo sapiens GN=STK17A PE=1 SV=1	46929	1	0.5	0.5	0.5	3	0.5	6	1.05556	0.0780025	2.58496	0.476621	0.321827
ARAF_HUMAN	Serine/threonine-protein kinase A-Raf OS=Homo sapiens GN=ARAF PE=1 SV=2	68341	0.5	0.5	0.5	0.5	2	2	6	0.5	-1	2.58496	0.116117	0.935104
SIK3_HUMAN	Serine/threonine-protein kinase SIK3 OS=Homo sapiens GN=SIK3 PE=1 SV=3	141146	1	2	1	1	0.5	0.5	6	2.33333	1.22239	2.58496	0.148148	0.829304
SYSC_HUMAN	Seryl-tRNA synthetase, cytoplasmic OS=Homo sapiens GN=SARS PE=1 SV=3	59253	0.5	0.5	0.5	0.5	1	3	6	0.555556	-0.847997	2.58496	0.260575	0.584067
STAT1_HUMAN	Signal transducer and activator of transcription 1-alpha/beta OS=Homo sapiens GN=STAT1 PE=1 SV=2	87850	0.5	0.5	0.5	0.5	3	1	6	0.555556	-0.847997	2.58496	0.260575	0.584067
SGSM2_HUMAN	Small G protein signaling modulator 2 OS=Homo sapiens GN=SGSM2 PE=1 SV=4	114638	0	0.5	0.5	2	2	1	6	0.25	-2	2.58496	0.023215	1.63423
NSDHL_HUMAN	Sterol-4-alpha-carboxylate 3-dehydrogenase, decarboxylating OS=Homo sapiens GN=NSDHL PE=1 SV=2	42159	0.5	0.5	0.5	0.5	2	2	6	0.5	-1	2.58496	0.116117	0.935104
SNED1_HUMAN	Sushi, nidogen and EGF-like domain-containing protein 1 OS=Homo sapiens GN=SNED1 PE=1 SV=2	158206	2	0.5	0.5	0.5	2	0.5	6	1.75	0.807355	2.58496	0.999999	4.34295e-07
TOM1_HUMAN	Target of Myb protein 1 OS=Homo sapiens GN=TOM1 PE=1 SV=2	54070	2	1	1	0.5	0.5	1	6	2.33333	1.22239	2.58496	0.148148	0.829304
TEX10_HUMAN	Testis-expressed sequence 10 protein OS=Homo sapiens GN=TEX10 PE=1 SV=2	106349	1	0.5	0.5	0.5	0.5	3	6	1.05556	0.0780025	2.58496	0.476621	0.321827
TOLIP_HUMAN	Toll-interacting protein OS=Homo sapiens GN=TOLLIP PE=1 SV=1	30490	0.5	0.5	0.5	0.5	2	2	6	0.5	-1	2.58496	0.116117	0.935104
HES7_HUMAN	Transcription factor HES-7 OS=Homo sapiens GN=HES7 PE=1 SV=1	25106	0	2	0.5	0.5	2	1	6	0.5	-1	2.58496	0.677869	0.168854
TM131_HUMAN	Transmembrane protein 131 OS=Homo sapiens GN=TMEM131 PE=1 SV=2	201484	1	2	1	0.5	1	0.5	6	2	1	2.58496	0.148148	0.829304
TPIS_HUMAN	Triosephosphate isomerase OS=Homo sapiens GN=TPI1 PE=1 SV=2	26938	0.5	0.5	0.5	1	3	0.5	6	0.555556	-0.847997	2.58496	0.260575	0.584067
TR10B_HUMAN	Tumor necrosis factor receptor superfamily member 10B OS=Homo sapiens GN=TNFRSF10B PE=1 SV=1	48846	0.5	0.5	0.5	1	0.5	3	6	0.555556	-0.847997	2.58496	0.260575	0.584067
SNUT1_HUMAN	U4/U6.U5 tri-snRNP-associated protein 1 OS=Homo sapiens GN=SART1 PE=1 SV=1	90371	1	0.5	2	0.5	1	1	6	1.5	0.584963	2.58496	0.518519	0.285235
UBE3C_HUMAN	Ubiquitin-protein ligase E3C OS=Homo sapiens GN=UBE3C PE=1 SV=3	124927	1	0.5	0.5	1	1	2	6	0.583333	-0.777608	2.58496	0.148148	0.829304
ALG13_HUMAN	UDP-N-acetylglucosamine transferase subunit ALG13 homolog OS=Homo sapiens GN=ALG13 PE=1 SV=1	18556	1	1	2	0.5	0.5	1	6	2	1	2.58496	0.148148	0.829304
WDR36_HUMAN	WD repeat-containing protein 36 OS=Homo sapiens GN=WDR36 PE=1 SV=1	106282	2	0.5	0.5	0.5	0.5	2	6	1.75	0.807355	2.58496	0.999999	4.34295e-07
XDH_HUMAN	Xanthine dehydrogenase/oxidase OS=Homo sapiens GN=XDH PE=1 SV=4	148611	3	0.5	1	0.5	0.5	0.5	6	3	1.58496	2.58496	0.260575	0.584067
ZC11A_HUMAN	Zinc finger CCCH domain-containing protein 11A OS=Homo sapiens GN=ZC3H11A PE=1 SV=3	89931	2	0.5	2	0.5	0.5	0.5	6	3	1.58496	2.58496	0.116117	0.935104
ZN254_HUMAN	Zinc finger protein 254 OS=Homo sapiens GN=ZNF254 PE=1 SV=3	79162	0.5	0.5	0.5	2	2	0.5	6	0.5	-1	2.58496	0.116117	0.935104
ZFPL1_HUMAN	Zinc finger protein-like 1 OS=Homo sapiens GN=ZFPL1 PE=1 SV=2	34833	2	0.5	2	0.5	0.5	0.5	6	3	1.58496	2.58496	0.116117	0.935104
OAS3_HUMAN	2~-5~-oligoadenylate synthetase 3 OS=Homo sapiens GN=OAS3 PE=1 SV=2	122856	1	2	1	0.5	0.5	0.5	5.5	2.66667	1.41504	2.45943	0.066767	1.17544
RT35_HUMAN	28S ribosomal protein S35, mitochondrial OS=Homo sapiens GN=MRPS35 PE=1 SV=1	37106	2	0.5	1	0.5	0.5	1	5.5	2	1	2.45943	0.348641	0.457622
RM43_HUMAN	39S ribosomal protein L43, mitochondrial OS=Homo sapiens GN=MRPL43 PE=1 SV=1	23701	0.5	0.5	0.5	3	0.5	0.5	5.5	0.722222	-0.469485	2.45943	0.373901	0.427243
RS19_HUMAN	40S ribosomal protein S19 OS=Homo sapiens GN=RPS19 PE=1 SV=2	16051	0.5	0.5	0.5	3	0.5	0.5	5.5	0.722222	-0.469485	2.45943	0.373901	0.427243
ARC1B_HUMAN	Actin-related protein 2/3 complex subunit 1B OS=Homo sapiens GN=ARPC1B PE=1 SV=3	41722	0.5	0.5	0.5	0.5	3	0.5	5.5	0.722222	-0.469485	2.45943	0.373901	0.427243
AVR2A_HUMAN	Activin receptor type-2A OS=Homo sapiens GN=ACVR2A PE=2 SV=1	58893	0.5	0.5	0.5	3	0.5	0.5	5.5	0.722222	-0.469485	2.45943	0.373901	0.427243
A2MG_HUMAN	Alpha-2-macroglobulin OS=Homo sapiens GN=A2M PE=1 SV=2	164614	0.5	0.5	0.5	0.5	3	0.5	5.5	0.722222	-0.469485	2.45943	0.373901	0.427243
TXLNA_HUMAN	Alpha-taxilin OS=Homo sapiens GN=TXLNA PE=1 SV=3	62195	1	1	0.5	0.5	2	0.5	5.5	1.16667	0.222392	2.45943	0.767644	0.11484
DHX29_HUMAN	ATP-dependent RNA helicase DHX29 OS=Homo sapiens GN=DHX29 PE=1 SV=2	156222	1	0.5	0.5	0.5	1	2	5.5	0.916667	-0.125531	2.45943	0.348641	0.457622
ATG13_HUMAN	Autophagy-related protein 13 OS=Homo sapiens GN=KIAA0652 PE=1 SV=1	57049	0.5	0.5	0.5	0.5	3	0.5	5.5	0.722222	-0.469485	2.45943	0.373901	0.427243
BLM_HUMAN	Bloom syndrome protein OS=Homo sapiens GN=BLM PE=1 SV=1	160611	0	0.5	0.5	1	3	0.5	5.5	0.388889	-1.36257	2.45943	0.209875	0.678039
KCC2A_HUMAN	Calcium/calmodulin-dependent protein kinase type II subunit alpha OS=Homo sapiens GN=CAMK2A PE=1 SV=1	54566	0.5	0.5	0.5	0.5	3	0.5	5.5	0.722222	-0.469485	2.45943	0.373901	0.427243
CTND2_HUMAN	Catenin delta-2 OS=Homo sapiens GN=CTNND2 PE=1 SV=3	133658	0.5	0.5	0.5	0.5	0.5	3	5.5	0.722222	-0.469485	2.45943	0.373901	0.427243
CATD_HUMAN	Cathepsin D OS=Homo sapiens GN=CTSD PE=1 SV=1	45037	0	0.5	0.5	1	3	0.5	5.5	0.388889	-1.36257	2.45943	0.209875	0.678039
CC112_HUMAN	Coiled-coil domain-containing protein 112 OS=Homo sapiens GN=CCDC112 PE=2 SV=2	53589	2	1	1	0.5	0.5	0.5	5.5	2.66667	1.41504	2.45943	0.066767	1.17544
COG1_HUMAN	Conserved oligomeric Golgi complex subunit 1 OS=Homo sapiens GN=COG1 PE=1 SV=1	110107	0.5	0.5	0.5	0.5	3	0.5	5.5	0.722222	-0.469485	2.45943	0.373901	0.427243
COG5_HUMAN	Conserved oligomeric Golgi complex subunit 5 OS=Homo sapiens GN=COG5 PE=1 SV=2	93117	0.5	0.5	0.5	0.5	0.5	3	5.5	0.722222	-0.469485	2.45943	0.373901	0.427243
CTBP2_HUMAN	C-terminal-binding protein 2 OS=Homo sapiens GN=CTBP2 PE=1 SV=1	49427	0	0.5	1	0.5	3	0.5	5.5	0.722222	-0.469485	2.45943	0.398208	0.39989
PYRG2_HUMAN	CTP synthase 2 OS=Homo sapiens GN=CTPS2 PE=1 SV=1	66320	1	1	2	0.5	0.5	0.5	5.5	2.66667	1.41504	2.45943	0.066767	1.17544
BACH_HUMAN	Cytosolic acyl coenzyme A thioester hydrolase OS=Homo sapiens GN=ACOT7 PE=1 SV=3	42454	0.5	0.5	0.5	0.5	0.5	3	5.5	0.722222	-0.469485	2.45943	0.373901	0.427243
DRS7B_HUMAN	Dehydrogenase/reductase SDR family member 7B OS=Homo sapiens GN=DHRS7B PE=1 SV=2	35382	0.5	0.5	0.5	0.5	0.5	3	5.5	0.722222	-0.469485	2.45943	0.373901	0.427243
DHYS_HUMAN	Deoxyhypusine synthase OS=Homo sapiens GN=DHPS PE=1 SV=1	41173	0.5	0.5	0.5	0.5	3	0.5	5.5	0.722222	-0.469485	2.45943	0.373901	0.427243
DJB12_HUMAN	DnaJ homolog subfamily B member 12 OS=Homo sapiens GN=DNAJB12 PE=1 SV=3	42062	0.5	0.5	0.5	0.5	3	0.5	5.5	0.722222	-0.469485	2.45943	0.373901	0.427243
DYN1_HUMAN	Dynamin-1 OS=Homo sapiens GN=DNM1 PE=1 SV=2	97746	1	1	2	0.5	0.5	0.5	5.5	2.66667	1.41504	2.45943	0.066767	1.17544
PJA2_HUMAN	E3 ubiquitin-protein ligase Praja-2 OS=Homo sapiens GN=PJA2 PE=1 SV=4	79192	0.5	3	0.5	0.5	0.5	0.5	5.5	2.66667	1.41504	2.45943	0.373901	0.427243
EXOC2_HUMAN	Exocyst complex component 2 OS=Homo sapiens GN=EXOC2 PE=1 SV=1	105084	0.5	0.5	0.5	0.5	0.5	3	5.5	0.722222	-0.469485	2.45943	0.373901	0.427243
ESYT1_HUMAN	Extended synaptotagmin-1 OS=Homo sapiens GN=ESYT1 PE=1 SV=1	123293	0.5	0.5	0.5	0.5	3	0.5	5.5	0.722222	-0.469485	2.45943	0.373901	0.427243
AL3A2_HUMAN	Fatty aldehyde dehydrogenase OS=Homo sapiens GN=ALDH3A2 PE=1 SV=1	55269	0.5	0.5	0.5	0.5	3	0.5	5.5	0.722222	-0.469485	2.45943	0.373901	0.427243
FIGL1_HUMAN	Fidgetin-like protein 1 OS=Homo sapiens GN=FIGNL1 PE=1 SV=2	74829	0.5	0.5	0.5	1	2	1	5.5	0.416667	-1.26303	2.45943	0.066767	1.17544
ALDOA_HUMAN	Fructose-bisphosphate aldolase A OS=Homo sapiens GN=ALDOA PE=1 SV=2	39851	0.5	0.5	0.5	0.5	3	0.5	5.5	0.722222	-0.469485	2.45943	0.373901	0.427243
GYS1_HUMAN	Glycogen [starch] synthase, muscle OS=Homo sapiens GN=GYS1 PE=1 SV=2	84531	2	1	1	0.5	0.5	0.5	5.5	2.66667	1.41504	2.45943	0.066767	1.17544
GNL3L_HUMAN	Guanine nucleotide-binding protein-like 3-like protein OS=Homo sapiens GN=GNL3L PE=1 SV=1	66216	0	1	0.5	0.5	0.5	3	5.5	0.722222	-0.469485	2.45943	0.398208	0.39989
HHIP_HUMAN	Hedgehog-interacting protein OS=Homo sapiens GN=HHIP PE=1 SV=3	80739	0.5	0.5	0.5	0.5	3	0.5	5.5	0.722222	-0.469485	2.45943	0.373901	0.427243
H3L_HUMAN	Histone H3-like OS=Homo sapiens PE=1 SV=3	15318	0.5	0.5	0.5	3	0.5	0.5	5.5	0.722222	-0.469485	2.45943	0.373901	0.427243
LAC_HUMAN	Ig lambda chain C regions OS=Homo sapiens GN=IGLC1 PE=1 SV=1	11401	0	0.5	0.5	2	2	0.5	5.5	0.416667	-1.26303	2.45943	0.09126	1.03972
INADL_HUMAN	InaD-like protein OS=Homo sapiens GN=INADL PE=1 SV=3	197046	0.5	0.5	0.5	0.5	3	0.5	5.5	0.722222	-0.469485	2.45943	0.373901	0.427243
MX2_HUMAN	Interferon-induced GTP-binding protein Mx2 OS=Homo sapiens GN=MX2 PE=1 SV=1	82493	0.5	0.5	0.5	0.5	3	0.5	5.5	0.722222	-0.469485	2.45943	0.373901	0.427243
KATL2_HUMAN	Katanin p60 ATPase-containing subunit A-like 2 OS=Homo sapiens GN=KATNAL2 PE=2 SV=3	61557	0.5	0.5	0.5	3	0.5	0.5	5.5	0.722222	-0.469485	2.45943	0.373901	0.427243
KEAP1_HUMAN	Kelch-like ECH-associated protein 1 OS=Homo sapiens GN=KEAP1 PE=1 SV=2	71160	0.5	0.5	0.5	0.5	3	0.5	5.5	0.722222	-0.469485	2.45943	0.373901	0.427243
ADPPT_HUMAN	L-aminoadipate-semialdehyde dehydrogenase-phosphopantetheinyl transferase OS=Homo sapiens GN=AASDHPPT PE=1 SV=2	35981	0	2	0.5	0.5	2	0.5	5.5	0.666667	-0.584963	2.45943	0.841596	0.0748963
ACSL4_HUMAN	Long-chain-fatty-acid--CoA ligase 4 OS=Homo sapiens GN=ACSL4 PE=1 SV=2	80220	0.5	0.5	0.5	0.5	0.5	3	5.5	0.722222	-0.469485	2.45943	0.373901	0.427243
MEI1_HUMAN	Meiosis inhibitor protein 1 OS=Homo sapiens GN=MEI1 PE=2 SV=2	142895	0	2	0.5	0.5	0.5	2	5.5	1.41667	0.5025	2.45943	0.841596	0.0748963
METL5_HUMAN	Methyltransferase-like protein 5 OS=Homo sapiens GN=METTL5 PE=1 SV=1	24046	0.5	0.5	0.5	0.5	0.5	3	5.5	0.722222	-0.469485	2.45943	0.373901	0.427243
MARE2_HUMAN	Microtubule-associated protein RP/EB family member 2 OS=Homo sapiens GN=MAPRE2 PE=1 SV=1	37236	0.5	0.5	0.5	0.5	0.5	3	5.5	0.722222	-0.469485	2.45943	0.373901	0.427243
MAVS_HUMAN	Mitochondrial antiviral-signaling protein OS=Homo sapiens GN=MAVS PE=1 SV=2	57063	0.5	0.5	0.5	0.5	3	0.5	5.5	0.722222	-0.469485	2.45943	0.373901	0.427243
MK01_HUMAN	Mitogen-activated protein kinase 1 OS=Homo sapiens GN=MAPK1 PE=1 SV=3	41762	0.5	0.5	0.5	0.5	3	0.5	5.5	0.722222	-0.469485	2.45943	0.373901	0.427243
NAT10_HUMAN	N-acetyltransferase 10 OS=Homo sapiens GN=NAT10 PE=1 SV=1	116543	1	1	2	0.5	0.5	0.5	5.5	2.66667	1.41504	2.45943	0.066767	1.17544
NAL14_HUMAN	NACHT, LRR and PYD domains-containing protein 14 OS=Homo sapiens GN=NLRP14 PE=2 SV=1	127617	2	1	1	0.5	0.5	0.5	5.5	2.66667	1.41504	2.45943	0.066767	1.17544
NUFP2_HUMAN	Nuclear fragile X mental retardation-interacting protein 2 OS=Homo sapiens GN=NUFIP2 PE=1 SV=1	76132	2	1	1	0.5	0.5	0.5	5.5	2.66667	1.41504	2.45943	0.066767	1.17544
NU205_HUMAN	Nuclear pore complex protein Nup205 OS=Homo sapiens GN=NUP205 PE=1 SV=2	230170	1	2	1	0.5	0.5	0.5	5.5	2.66667	1.41504	2.45943	0.066767	1.17544
ZDHC9_HUMAN	Palmitoyltransferase ZDHHC9 OS=Homo sapiens GN=ZDHHC9 PE=1 SV=2	41744	0.5	0.5	0.5	3	0.5	0.5	5.5	0.722222	-0.469485	2.45943	0.373901	0.427243
PERQ2_HUMAN	PERQ amino acid-rich with GYF domain-containing protein 2 OS=Homo sapiens GN=GIGYF2 PE=1 SV=1	150320	0.5	0.5	0.5	3	0.5	0.5	5.5	0.722222	-0.469485	2.45943	0.373901	0.427243
SYFB_HUMAN	Phenylalanyl-tRNA synthetase beta chain OS=Homo sapiens GN=FARSB PE=1 SV=2	66715	0.5	0.5	0.5	0.5	3	0.5	5.5	0.722222	-0.469485	2.45943	0.373901	0.427243
P85B_HUMAN	Phosphatidylinositol 3-kinase regulatory subunit beta OS=Homo sapiens GN=PIK3R2 PE=1 SV=1	81916	0.5	0.5	0.5	0.5	3	0.5	5.5	0.722222	-0.469485	2.45943	0.373901	0.427243
SHIP1_HUMAN	Phosphatidylinositol-3,4,5-trisphosphate 5-phosphatase 1 OS=Homo sapiens GN=INPP5D PE=1 SV=2	134121	0.5	0.5	0.5	0.5	3	0.5	5.5	0.722222	-0.469485	2.45943	0.373901	0.427243
PKP2_HUMAN	Plakophilin-2 OS=Homo sapiens GN=PKP2 PE=1 SV=1	97852	0.5	0.5	0.5	0.5	3	0.5	5.5	0.722222	-0.469485	2.45943	0.373901	0.427243
PLRG1_HUMAN	Pleiotropic regulator 1 OS=Homo sapiens GN=PLRG1 PE=1 SV=1	57500	1	1	0.5	0.5	2	0.5	5.5	1.16667	0.222392	2.45943	0.767644	0.11484
PRAF2_HUMAN	PRA1 family protein 2 OS=Homo sapiens GN=PRAF2 PE=1 SV=1	19588	0.5	0.5	0.5	3	0.5	0.5	5.5	0.722222	-0.469485	2.45943	0.373901	0.427243
FL2D_HUMAN	Pre-mRNA-splicing regulator WTAP OS=Homo sapiens GN=WTAP PE=1 SV=2	44388	1	2	1	0.5	0.5	0.5	5.5	2.66667	1.41504	2.45943	0.066767	1.17544
DIMT1_HUMAN	Probable dimethyladenosine transferase OS=Homo sapiens GN=DIMT1L PE=1 SV=1	35499	1	0.5	1	0.5	2	0.5	5.5	1.41667	0.5025	2.45943	0.767644	0.11484
LAS1L_HUMAN	Protein LAS1 homolog OS=Homo sapiens GN=LAS1L PE=1 SV=2	83982	1	1	0.5	0.5	2	0.5	5.5	1.16667	0.222392	2.45943	0.767644	0.11484
SC31A_HUMAN	Protein transport protein Sec31A OS=Homo sapiens GN=SEC31A PE=1 SV=3	133900	0.5	0.5	0.5	3	0.5	0.5	5.5	0.722222	-0.469485	2.45943	0.373901	0.427243
PTPM1_HUMAN	Protein-tyrosine phosphatase mitochondrial 1 OS=Homo sapiens GN=PTPMT1 PE=1 SV=1	23000	0.5	0.5	0.5	0.5	0.5	3	5.5	0.722222	-0.469485	2.45943	0.373901	0.427243
M10L1_HUMAN	Putative helicase Mov10l1 OS=Homo sapiens GN=MOV10L1 PE=1 SV=1	137089	0.5	0.5	0.5	3	0.5	0.5	5.5	0.722222	-0.469485	2.45943	0.373901	0.427243
CK076_HUMAN	Putative uncharacterized protein C11orf76 OS=Homo sapiens GN=C11orf76 PE=5 SV=2	13593	1	1	2	0.5	0.5	0.5	5.5	2.66667	1.41504	2.45943	0.066767	1.17544
RNBP6_HUMAN	Ran-binding protein 6 OS=Homo sapiens GN=RANBP6 PE=1 SV=2	126173	0.5	0.5	0.5	0.5	0.5	3	5.5	0.722222	-0.469485	2.45943	0.373901	0.427243
RPP30_HUMAN	Ribonuclease P protein subunit p30 OS=Homo sapiens GN=RPP30 PE=1 SV=1	29702	1	0.5	1	0.5	2	0.5	5.5	1.41667	0.5025	2.45943	0.767644	0.11484
RRP1B_HUMAN	Ribosomal RNA processing protein 1 homolog B OS=Homo sapiens GN=RRP1B PE=1 SV=2	84758	0	1	0.5	0.5	3	0.5	5.5	0.444444	-1.16993	2.45943	0.398208	0.39989
RBM26_HUMAN	RNA-binding protein 26 OS=Homo sapiens GN=RBM26 PE=1 SV=3	113927	0	0.5	2	0.5	0.5	2	5.5	0.666667	-0.584963	2.45943	0.841596	0.0748963
SCAM3_HUMAN	Secretory carrier-associated membrane protein 3 OS=Homo sapiens GN=SCAMP3 PE=1 SV=3	38661	0.5	0.5	0.5	0.5	3	0.5	5.5	0.722222	-0.469485	2.45943	0.373901	0.427243
GTR12_HUMAN	Solute carrier family 2, facilitated glucose transporter member 12 OS=Homo sapiens GN=SLC2A12 PE=2 SV=1	67550	0.5	3	0.5	0.5	0.5	0.5	5.5	2.66667	1.41504	2.45943	0.373901	0.427243
SMC2_HUMAN	Structural maintenance of chromosomes protein 2 OS=Homo sapiens GN=SMC2 PE=1 SV=2	136085	2	0.5	1	1	0.5	0.5	5.5	1.66667	0.736966	2.45943	0.348641	0.457622
STX10_HUMAN	Syntaxin-10 OS=Homo sapiens GN=STX10 PE=1 SV=1	28210	0.5	0.5	0.5	3	0.5	0.5	5.5	0.722222	-0.469485	2.45943	0.373901	0.427243
TTC4_HUMAN	Tetratricopeptide repeat protein 4 OS=Homo sapiens GN=TTC4 PE=1 SV=3	45164	0.5	0.5	0.5	0.5	3	0.5	5.5	0.722222	-0.469485	2.45943	0.373901	0.427243
THOP1_HUMAN	Thimet oligopeptidase OS=Homo sapiens GN=THOP1 PE=1 SV=2	79702	2	1	1	0.5	0.5	0.5	5.5	2.66667	1.41504	2.45943	0.066767	1.17544
TAF4_HUMAN	Transcription initiation factor TFIID subunit 4 OS=Homo sapiens GN=TAF4 PE=1 SV=2	110332	0.5	0.5	0.5	3	0.5	0.5	5.5	0.722222	-0.469485	2.45943	0.373901	0.427243
EI2BE_HUMAN	Translation initiation factor eIF-2B subunit epsilon OS=Homo sapiens GN=EIF2B5 PE=1 SV=3	81071	0.5	0.5	0.5	0.5	3	0.5	5.5	0.722222	-0.469485	2.45943	0.373901	0.427243
TRIM8_HUMAN	Tripartite motif-containing protein 8 OS=Homo sapiens GN=TRIM8 PE=2 SV=2	62989	1	2	1	0.5	0.5	0.5	5.5	2.66667	1.41504	2.45943	0.066767	1.17544
KSYK_HUMAN	Tyrosine-protein kinase SYK OS=Homo sapiens GN=SYK PE=1 SV=1	72533	0.5	0.5	0.5	1	2	1	5.5	0.416667	-1.26303	2.45943	0.066767	1.17544
UBP11_HUMAN	Ubiquitin carboxyl-terminal hydrolase 11 OS=Homo sapiens GN=USP11 PE=1 SV=3	110945	0.5	0.5	0.5	0.5	0.5	3	5.5	0.722222	-0.469485	2.45943	0.373901	0.427243
VTNC_HUMAN	Vitronectin OS=Homo sapiens GN=VTN PE=1 SV=1	55069	0	1	0.5	0.5	3	0.5	5.5	0.444444	-1.16993	2.45943	0.398208	0.39989
WDR3_HUMAN	WD repeat-containing protein 3 OS=Homo sapiens GN=WDR3 PE=1 SV=1	107115	0.5	0.5	0.5	0.5	3	0.5	5.5	0.722222	-0.469485	2.45943	0.373901	0.427243
CJ079_HUMAN	WD repeat-containing protein C10orf79 OS=Homo sapiens GN=C10orf79 PE=2 SV=2	193815	2	0.5	1	0.5	1	0.5	5.5	2.16667	1.11548	2.45943	0.348641	0.457622
ZN281_HUMAN	Zinc finger protein 281 OS=Homo sapiens GN=ZNF281 PE=1 SV=1	97596	3	0.5	0.5	0.5	0.5	0.5	5.5	2.66667	1.41504	2.45943	0.373901	0.427243
ZN326_HUMAN	Zinc finger protein 326 OS=Homo sapiens GN=ZNF326 PE=1 SV=2	65955	1	2	1	0.5	0.5	0.5	5.5	2.66667	1.41504	2.45943	0.066767	1.17544
ZN800_HUMAN	Zinc finger protein 800 OS=Homo sapiens GN=ZNF800 PE=1 SV=1	76443	1	2	1	0.5	0.5	0.5	5.5	2.66667	1.41504	2.45943	0.066767	1.17544
ZZEF1_HUMAN	Zinc finger ZZ-type and EF-hand domain-containing protein 1 OS=Homo sapiens GN=ZZEF1 PE=1 SV=6	335767	0.5	0.5	0.5	3	0.5	0.5	5.5	0.722222	-0.469485	2.45943	0.373901	0.427243
RT18B_HUMAN	28S ribosomal protein S18b, mitochondrial OS=Homo sapiens GN=MRPS18B PE=1 SV=1	29719	2	0.5	1	0.5	0.5	0.5	5	2.33333	1.22239	2.32193	0.205106	0.688022
RM18_HUMAN	39S ribosomal protein L18, mitochondrial OS=Homo sapiens GN=MRPL18 PE=1 SV=1	20792	0.5	0.5	0.5	2	0.5	1	5	0.583333	-0.777608	2.32193	0.205106	0.688022
ARL15_HUMAN	ADP-ribosylation factor-like protein 15 OS=Homo sapiens GN=ARL15 PE=1 SV=1	23261	0.5	0.5	0.5	1	2	0.5	5	0.583333	-0.777608	2.32193	0.205106	0.688022
BASI_HUMAN	Basigin OS=Homo sapiens GN=BSG PE=1 SV=2	42573	0.5	0.5	0.5	0.5	1	2	5	0.583333	-0.777608	2.32193	0.205106	0.688022
BCLF1_HUMAN	Bcl-2-associated transcription factor 1 OS=Homo sapiens GN=BCLAF1 PE=1 SV=2	106173	0	2	0.5	0.5	1	1	5	0.833333	-0.263034	2.32193	0.999999	4.34295e-07
CTND1_HUMAN	Catenin delta-1 OS=Homo sapiens GN=CTNND1 PE=1 SV=1	108674	0	1	0.5	0.5	2	1	5	0.333333	-1.58496	2.32193	0.274577	0.561336
CAV1_HUMAN	Caveolin-1 OS=Homo sapiens GN=CAV1 PE=1 SV=4	20630	0	0.5	0.5	3	0.5	0.5	5	0.666667	-0.584963	2.32193	0.304559	0.516329
ADCK3_HUMAN	Chaperone activity of bc1 complex-like, mitochondrial OS=Homo sapiens GN=CABC1 PE=1 SV=1	72418	0.5	0.5	0.5	0.5	2	1	5	0.583333	-0.777608	2.32193	0.205106	0.688022
CCD47_HUMAN	Coiled-coil domain-containing protein 47 OS=Homo sapiens GN=CCDC47 PE=1 SV=1	56123	0.5	0.5	0.5	0.5	2	1	5	0.583333	-0.777608	2.32193	0.205106	0.688022
CCD91_HUMAN	Coiled-coil domain-containing protein 91 OS=Homo sapiens GN=CCDC91 PE=1 SV=1	50231	2	0.5	1	0.5	0.5	0.5	5	2.33333	1.22239	2.32193	0.205106	0.688022
CHCH3_HUMAN	Coiled-coil-helix-coiled-coil-helix domain-containing protein 3, mitochondrial OS=Homo sapiens GN=CHCHD3 PE=1 SV=1	26421	0.5	0.5	0.5	0.5	2	1	5	0.583333	-0.777608	2.32193	0.205106	0.688022
CO4A4_HUMAN	Collagen alpha-4(IV) chain OS=Homo sapiens GN=COL4A4 PE=1 SV=3	165759	0	0.5	0.5	0.5	3	0.5	5	0.388889	-1.36257	2.32193	0.304559	0.516329
CY1_HUMAN	Cytochrome c1, heme protein, mitochondrial OS=Homo sapiens GN=CYC1 PE=1 SV=2	35709	0.5	0.5	0.5	0.5	2	1	5	0.583333	-0.777608	2.32193	0.205106	0.688022
DERL1_HUMAN	Derlin-1 OS=Homo sapiens GN=DERL1 PE=1 SV=1	28896	0.5	0.5	0.5	0.5	2	1	5	0.583333	-0.777608	2.32193	0.205106	0.688022
DPYL1_HUMAN	Dihydropyrimidinase-related protein 1 OS=Homo sapiens GN=CRMP1 PE=1 SV=1	62487	0.5	0.5	0.5	0.5	2	1	5	0.583333	-0.777608	2.32193	0.205106	0.688022
DAAM1_HUMAN	Disheveled-associated activator of morphogenesis 1 OS=Homo sapiens GN=DAAM1 PE=1 SV=2	123966	0.5	2	1	0.5	0.5	0.5	5	2.33333	1.22239	2.32193	0.205106	0.688022
TOP1_HUMAN	DNA topoisomerase 1 OS=Homo sapiens GN=TOP1 PE=1 SV=2	91125	1	1	0.5	0.5	1	1	5	1.16667	0.222392	2.32193	0.999999	4.34295e-07
RPB3_HUMAN	DNA-directed RNA polymerase II subunit RPB3 OS=Homo sapiens GN=POLR2C PE=1 SV=2	31764	2	1	0.5	0.5	0.5	0.5	5	2.33333	1.22239	2.32193	0.205106	0.688022
RPC1_HUMAN	DNA-directed RNA polymerase III subunit RPC1 OS=Homo sapiens GN=POLR3A PE=1 SV=2	157537	1	0.5	2	0.5	0.5	0.5	5	2.33333	1.22239	2.32193	0.205106	0.688022
DSRAD_HUMAN	Double-stranded RNA-specific adenosine deaminase OS=Homo sapiens GN=ADAR PE=1 SV=3	137079	2	0.5	0.5	0.5	0.5	1	5	1.83333	0.874469	2.32193	0.561438	0.250698
CLK3_HUMAN	Dual specificity protein kinase CLK3 OS=Homo sapiens GN=CLK3 PE=1 SV=3	74267	0.5	1	2	0.5	0.5	0.5	5	2.33333	1.22239	2.32193	0.205106	0.688022
DYH5_HUMAN	Dynein heavy chain 5, axonemal OS=Homo sapiens GN=DNAH5 PE=1 SV=3	532504	0.5	0.5	0.5	0.5	2	1	5	0.583333	-0.777608	2.32193	0.205106	0.688022
RING2_HUMAN	E3 ubiquitin-protein ligase RING2 OS=Homo sapiens GN=RNF2 PE=1 SV=1	38088	2	0.5	1	0.5	0.5	0.5	5	2.33333	1.22239	2.32193	0.205106	0.688022
EEA1_HUMAN	Early endosome antigen 1 OS=Homo sapiens GN=EEA1 PE=1 SV=2	163337	0.5	0.5	0.5	0.5	2	1	5	0.583333	-0.777608	2.32193	0.205106	0.688022
E2AK3_HUMAN	Eukaryotic translation initiation factor 2-alpha kinase 3 OS=Homo sapiens GN=EIF2AK3 PE=1 SV=2	126095	0	1	2	0.5	1	0.5	5	1.66667	0.736966	2.32193	0.608653	0.21563
EIF3B_HUMAN	Eukaryotic translation initiation factor 3 subunit B OS=Homo sapiens GN=EIF3B PE=1 SV=3	92823	0	3	0.5	0.5	0.5	0.5	5	2.33333	1.22239	2.32193	0.512225	0.290539
EIF3F_HUMAN	Eukaryotic translation initiation factor 3 subunit F OS=Homo sapiens GN=EIF3F PE=1 SV=1	37654	0	2	1	0.5	1	0.5	5	1.33333	0.415037	2.32193	0.608653	0.21563
IF6_HUMAN	Eukaryotic translation initiation factor 6 OS=Homo sapiens GN=EIF6 PE=1 SV=1	27095	1	1	1	0.5	0.5	1	5	1.66667	0.736966	2.32193	0.116117	0.935104
FANCI_HUMAN	Fanconi anemia group I protein OS=Homo sapiens GN=FANCI PE=1 SV=4	150769	0.5	0.5	0.5	2	0.5	1	5	0.583333	-0.777608	2.32193	0.205106	0.688022
ICT1_HUMAN	Immature colon carcinoma transcript 1 protein OS=Homo sapiens GN=ICT1 PE=1 SV=1	23843	0.5	0.5	0.5	2	0.5	1	5	0.583333	-0.777608	2.32193	0.205106	0.688022
INT7_HUMAN	Integrator complex subunit 7 OS=Homo sapiens GN=INTS7 PE=1 SV=1	108021	0.5	2	1	0.5	0.5	0.5	5	2.33333	1.22239	2.32193	0.205106	0.688022
SYLC_HUMAN	Leucyl-tRNA synthetase, cytoplasmic OS=Homo sapiens GN=LARS PE=1 SV=2	135577	0	1	2	0.5	0.5	1	5	1.33333	0.415037	2.32193	0.608653	0.21563
ACSL3_HUMAN	Long-chain-fatty-acid--CoA ligase 3 OS=Homo sapiens GN=ACSL3 PE=1 SV=3	81338	0	0.5	0.5	0.5	3	0.5	5	0.388889	-1.36257	2.32193	0.304559	0.516329
MPP2_HUMAN	MAGUK p55 subfamily member 2 OS=Homo sapiens GN=MPP2 PE=1 SV=3	64882	0	0.5	0.5	0.5	0.5	3	5	0.388889	-1.36257	2.32193	0.304559	0.516329
HM13_HUMAN	Minor histocompatibility antigen H13 OS=Homo sapiens GN=HM13 PE=1 SV=1	41747	0.5	0.5	0.5	0.5	2	1	5	0.583333	-0.777608	2.32193	0.205106	0.688022
MLKL_HUMAN	Mixed lineage kinase domain-like protein OS=Homo sapiens GN=MLKL PE=1 SV=1	55015	0.5	0.5	0.5	0.5	1	2	5	0.583333	-0.777608	2.32193	0.205106	0.688022
MOL1A_HUMAN	Mps one binder kinase activator-like 1A OS=Homo sapiens GN=MOBKL1A PE=1 SV=3	25246	0.5	0.5	0.5	2	1	0.5	5	0.583333	-0.777608	2.32193	0.205106	0.688022
GANAB_HUMAN	Neutral alpha-glucosidase AB OS=Homo sapiens GN=GANAB PE=1 SV=3	107263	0.5	0.5	0.5	0.5	2	1	5	0.583333	-0.777608	2.32193	0.205106	0.688022
NFAC2_HUMAN	Nuclear factor of activated T-cells, cytoplasmic 2 OS=Homo sapiens GN=NFATC2 PE=1 SV=2	100996	1	2	0.5	0.5	0.5	0.5	5	2.33333	1.22239	2.32193	0.205106	0.688022
NUP93_HUMAN	Nuclear pore complex protein Nup93 OS=Homo sapiens GN=NUP93 PE=1 SV=2	93943	0.5	0.5	0.5	0.5	2	1	5	0.583333	-0.777608	2.32193	0.205106	0.688022
PEPL_HUMAN	Periplakin OS=Homo sapiens GN=PPL PE=1 SV=3	205124	2	0.5	1	0.5	0.5	0.5	5	2.33333	1.22239	2.32193	0.205106	0.688022
PI51A_HUMAN	Phosphatidylinositol-4-phosphate 5-kinase type-1 alpha OS=Homo sapiens GN=PIP5K1A PE=1 SV=1	63050	0.5	2	1	0.5	0.5	0.5	5	2.33333	1.22239	2.32193	0.205106	0.688022
PIWL4_HUMAN	Piwi-like protein 4 OS=Homo sapiens GN=PIWIL4 PE=2 SV=2	97838	0	0.5	1	0.5	2	1	5	0.416667	-1.26303	2.32193	0.274577	0.561336
PCBP4_HUMAN	Poly(rC)-binding protein 4 OS=Homo sapiens GN=PCBP4 PE=2 SV=1	41855	0.5	0.5	0.5	0.5	2	1	5	0.583333	-0.777608	2.32193	0.205106	0.688022
PRP6_HUMAN	Pre-mRNA-processing factor 6 OS=Homo sapiens GN=PRPF6 PE=1 SV=1	107656	1	0.5	0.5	0.5	2	0.5	5	1.08333	0.115477	2.32193	0.561438	0.250698
PR38A_HUMAN	Pre-mRNA-splicing factor 38A OS=Homo sapiens GN=PRPF38A PE=1 SV=1	37681	2	1	0.5	0.5	0.5	0.5	5	2.33333	1.22239	2.32193	0.205106	0.688022
SPF27_HUMAN	Pre-mRNA-splicing factor SPF27 OS=Homo sapiens GN=BCAS2 PE=1 SV=1	26229	0.5	0.5	0.5	0.5	1	2	5	0.583333	-0.777608	2.32193	0.205106	0.688022
ZDHC6_HUMAN	Probable palmitoyltransferase ZDHHC6 OS=Homo sapiens GN=ZDHHC6 PE=2 SV=1	48714	0.5	0.5	0.5	0.5	2	1	5	0.583333	-0.777608	2.32193	0.205106	0.688022
PLOD1_HUMAN	Procollagen-lysine,2-oxoglutarate 5-dioxygenase 1 OS=Homo sapiens GN=PLOD1 PE=1 SV=2	84068	0.5	0.5	0.5	0.5	2	1	5	0.583333	-0.777608	2.32193	0.205106	0.688022
PDIA1_HUMAN	Protein disulfide-isomerase OS=Homo sapiens GN=P4HB PE=1 SV=3	57480	1	1	1	0.5	1	0.5	5	1.66667	0.736966	2.32193	0.116117	0.935104
PELO_HUMAN	Protein pelota homolog OS=Homo sapiens GN=PELO PE=1 SV=1	43806	0.5	0.5	0.5	0.5	1	2	5	0.583333	-0.777608	2.32193	0.205106	0.688022
LC1L1_HUMAN	Putative lipocalin 1-like protein 1 OS=Homo sapiens GN=LCN1L1 PE=5 SV=1	18078	0.5	0.5	0.5	1	2	0.5	5	0.583333	-0.777608	2.32193	0.205106	0.688022
RB33B_HUMAN	Ras-related protein Rab-33B OS=Homo sapiens GN=RAB33B PE=1 SV=1	26043	0.5	0.5	0.5	0.5	2	1	5	0.583333	-0.777608	2.32193	0.205106	0.688022
RAB6A_HUMAN	Ras-related protein Rab-6A OS=Homo sapiens GN=RAB6A PE=1 SV=3	23692	0.5	0.5	0.5	0.5	2	1	5	0.583333	-0.777608	2.32193	0.205106	0.688022
RGS4_HUMAN	Regulator of G-protein signaling 4 OS=Homo sapiens GN=RGS4 PE=1 SV=1	23868	0.5	0.5	0.5	0.5	1	2	5	0.583333	-0.777608	2.32193	0.205106	0.688022
RPF2_HUMAN	Ribosome production factor 2 homolog OS=Homo sapiens GN=RPF2 PE=1 SV=2	35731	2	0.5	0.5	0.5	1	0.5	5	1.83333	0.874469	2.32193	0.561438	0.250698
TAOK1_HUMAN	Serine/threonine-protein kinase TAO1 OS=Homo sapiens GN=TAOK1 PE=1 SV=1	116454	2	1	0.5	0.5	0.5	0.5	5	2.33333	1.22239	2.32193	0.205106	0.688022
SIM1_HUMAN	Single-minded homolog 1 OS=Homo sapiens GN=SIM1 PE=2 SV=2	86373	2	1	0.5	0.5	0.5	0.5	5	2.33333	1.22239	2.32193	0.205106	0.688022
TX264_HUMAN	Testis-expressed sequence 264 protein OS=Homo sapiens GN=TEX264 PE=1 SV=1	34452	2	0.5	1	0.5	0.5	0.5	5	2.33333	1.22239	2.32193	0.205106	0.688022
DHB3_HUMAN	Testosterone 17-beta-dehydrogenase 3 OS=Homo sapiens GN=HSD17B3 PE=1 SV=2	34950	2	0.5	1	0.5	0.5	0.5	5	2.33333	1.22239	2.32193	0.205106	0.688022
TRIPB_HUMAN	Thyroid receptor-interacting protein 11 OS=Homo sapiens GN=TRIP11 PE=1 SV=2	228184	0	1	0.5	2	1	0.5	5	0.666667	-0.584963	2.32193	0.274577	0.561336
NFX1_HUMAN	Transcriptional repressor NF-X1 OS=Homo sapiens GN=NFX1 PE=1 SV=2	130014	2	1	0.5	0.5	0.5	0.5	5	2.33333	1.22239	2.32193	0.205106	0.688022
ECHB_HUMAN	Trifunctional enzyme subunit beta, mitochondrial OS=Homo sapiens GN=HADHB PE=1 SV=3	51547	1	0.5	0.5	0.5	2	0.5	5	1.08333	0.115477	2.32193	0.561438	0.250698
TRM2A_HUMAN	tRNA (uracil-5-)-methyltransferase homolog A OS=Homo sapiens GN=TRMT2A PE=1 SV=2	69709	1	1	1	0.5	0.5	1	5	1.66667	0.736966	2.32193	0.116117	0.935104
TNNI3_HUMAN	Troponin I, cardiac muscle OS=Homo sapiens GN=TNNI3 PE=1 SV=3	24107	0.5	0.5	0.5	1	2	0.5	5	0.583333	-0.777608	2.32193	0.205106	0.688022
UBP5_HUMAN	Ubiquitin carboxyl-terminal hydrolase 5 OS=Homo sapiens GN=USP5 PE=1 SV=2	96638	0.5	0.5	0.5	0.5	2	1	5	0.583333	-0.777608	2.32193	0.205106	0.688022
CT079_HUMAN	Uncharacterized protein C20orf79 OS=Homo sapiens GN=C20orf79 PE=2 SV=1	17651	0.5	1	2	0.5	0.5	0.5	5	2.33333	1.22239	2.32193	0.205106	0.688022
CB062_HUMAN	Uncharacterized protein C2orf62 OS=Homo sapiens GN=C2orf62 PE=2 SV=1	44271	0.5	0.5	0.5	0.5	1	2	5	0.583333	-0.777608	2.32193	0.205106	0.688022
K0825_HUMAN	Uncharacterized protein KIAA0825 OS=Homo sapiens GN=KIAA0825 PE=2 SV=2	110577	2	1	0.5	0.5	0.5	0.5	5	2.33333	1.22239	2.32193	0.205106	0.688022
UTS2_HUMAN	Urotensin-2 OS=Homo sapiens GN=UTS2 PE=1 SV=1	14515	0	0.5	1	0.5	2	1	5	0.416667	-1.26303	2.32193	0.274577	0.561336
VPS16_HUMAN	Vacuolar protein sorting-associated protein 16 homolog OS=Homo sapiens GN=VPS16 PE=1 SV=2	95660	0.5	0.5	0.5	1	2	0.5	5	0.583333	-0.777608	2.32193	0.205106	0.688022
ZNF14_HUMAN	Zinc finger protein 14 OS=Homo sapiens GN=ZNF14 PE=2 SV=2	77970	1	0.5	2	0.5	0.5	0.5	5	2.33333	1.22239	2.32193	0.205106	0.688022
ZA2G_HUMAN	Zinc-alpha-2-glycoprotein OS=Homo sapiens GN=AZGP1 PE=1 SV=1	34079	0	2	1	0.5	1	0.5	5	1.33333	0.415037	2.32193	0.608653	0.21563
RT05_HUMAN	28S ribosomal protein S5, mitochondrial OS=Homo sapiens GN=MRPS5 PE=1 SV=2	48489	2	0.5	0.5	0.5	0.5	0.5	4.5	2	1	2.16993	0.373901	0.427243
RM12_HUMAN	39S ribosomal protein L12, mitochondrial OS=Homo sapiens GN=MRPL12 PE=1 SV=2	21563	0.5	0.5	0.5	0.5	0.5	2	4.5	0.75	-0.415037	2.16993	0.373901	0.427243
RM44_HUMAN	39S ribosomal protein L44, mitochondrial OS=Homo sapiens GN=MRPL44 PE=1 SV=1	37854	0.5	0.5	0.5	0.5	2	0.5	4.5	0.75	-0.415037	2.16993	0.373901	0.427243
DHB7_HUMAN	3-keto-steroid reductase OS=Homo sapiens GN=HSD17B7 PE=1 SV=1	38638	0.5	0.5	0.5	0.5	2	0.5	4.5	0.75	-0.415037	2.16993	0.373901	0.427243
AN32E_HUMAN	Acidic leucine-rich nuclear phosphoprotein 32 family member E OS=Homo sapiens GN=ANP32E PE=1 SV=1	30902	2	0.5	0.5	0.5	0.5	0.5	4.5	2	1	2.16993	0.373901	0.427243
ARPC2_HUMAN	Actin-related protein 2/3 complex subunit 2 OS=Homo sapiens GN=ARPC2 PE=1 SV=1	34426	0	0.5	0.5	1	2	0.5	4.5	0.416667	-1.26303	2.16993	0.151835	0.818628
ABR_HUMAN	Active breakpoint cluster region-related protein OS=Homo sapiens GN=ABR PE=1 SV=1	98205	0.5	0.5	2	0.5	0.5	0.5	4.5	2	1	2.16993	0.373901	0.427243
ARF1_HUMAN	ADP-ribosylation factor 1 OS=Homo sapiens GN=ARF1 PE=1 SV=2	20741	0.5	0.5	0.5	2	0.5	0.5	4.5	0.75	-0.415037	2.16993	0.373901	0.427243
ABTB1_HUMAN	Ankyrin repeat and BTB/POZ domain-containing protein 1 OS=Homo sapiens GN=ABTB1 PE=2 SV=1	55141	0.5	0.5	2	0.5	0.5	0.5	4.5	2	1	2.16993	0.373901	0.427243
AP3S1_HUMAN	AP-3 complex subunit sigma-1 OS=Homo sapiens GN=AP3S1 PE=1 SV=1	21946	0.5	0.5	2	0.5	0.5	0.5	4.5	2	1	2.16993	0.373901	0.427243
ARRD3_HUMAN	Arrestin domain-containing protein 3 OS=Homo sapiens GN=ARRDC3 PE=1 SV=1	46879	0.5	0.5	0.5	2	0.5	0.5	4.5	0.75	-0.415037	2.16993	0.373901	0.427243
DNPEP_HUMAN	Aspartyl aminopeptidase OS=Homo sapiens GN=DNPEP PE=1 SV=1	53022	0.5	0.5	0.5	0.5	2	0.5	4.5	0.75	-0.415037	2.16993	0.373901	0.427243
ATPK_HUMAN	ATP synthase subunit f, mitochondrial OS=Homo sapiens GN=ATP5J2 PE=1 SV=3	11025	0.5	0.5	0.5	0.5	0.5	2	4.5	0.75	-0.415037	2.16993	0.373901	0.427243
ACTY_HUMAN	Beta-centractin OS=Homo sapiens GN=ACTR1B PE=1 SV=1	42381	0.5	0.5	0.5	0.5	2	0.5	4.5	0.75	-0.415037	2.16993	0.373901	0.427243
CNOT2_HUMAN	CCR4-NOT transcription complex subunit 2 OS=Homo sapiens GN=CNOT2 PE=1 SV=1	59871	0.5	0.5	0.5	0.5	2	0.5	4.5	0.75	-0.415037	2.16993	0.373901	0.427243
CC45L_HUMAN	CDC45-related protein OS=Homo sapiens GN=CDC45L PE=1 SV=1	66211	0.5	0.5	0.5	0.5	2	0.5	4.5	0.75	-0.415037	2.16993	0.373901	0.427243
CDC20_HUMAN	Cell division cycle protein 20 homolog OS=Homo sapiens GN=CDC20 PE=1 SV=2	55088	0.5	0.5	0.5	0.5	2	0.5	4.5	0.75	-0.415037	2.16993	0.373901	0.427243
CDK8_HUMAN	Cell division protein kinase 8 OS=Homo sapiens GN=CDK8 PE=1 SV=1	53592	2	0.5	0.5	0.5	0.5	0.5	4.5	2	1	2.16993	0.373901	0.427243
CE350_HUMAN	Centrosome-associated protein 350 OS=Homo sapiens GN=CEP350 PE=1 SV=1	352312	0	0.5	1	0.5	2	0.5	4.5	0.75	-0.415037	2.16993	0.435331	0.36118
ALG1_HUMAN	Chitobiosyldiphosphodolichol beta-mannosyltransferase OS=Homo sapiens GN=ALG1 PE=1 SV=2	53282	0.5	0.5	0.5	0.5	2	0.5	4.5	0.75	-0.415037	2.16993	0.373901	0.427243
MYCPP_HUMAN	C-myc promoter-binding protein OS=Homo sapiens GN=DENND4A PE=1 SV=2	211791	0.5	0.5	0.5	0.5	2	0.5	4.5	0.75	-0.415037	2.16993	0.373901	0.427243
COPB2_HUMAN	Coatomer subunit beta~ OS=Homo sapiens GN=COPB2 PE=1 SV=2	103278	0.5	0.5	0.5	0.5	2	0.5	4.5	0.75	-0.415037	2.16993	0.373901	0.427243
CCD73_HUMAN	Coiled-coil domain-containing protein 73 OS=Homo sapiens GN=CCDC73 PE=1 SV=2	125046	0	2	0.5	0.5	0.5	1	4.5	1.5	0.584963	2.16993	0.802482	0.0955647
CCD75_HUMAN	Coiled-coil domain-containing protein 75 OS=Homo sapiens GN=CCDC75 PE=1 SV=2	30951	0.5	0.5	0.5	0.5	2	0.5	4.5	0.75	-0.415037	2.16993	0.373901	0.427243
CRF_HUMAN	Corticoliberin OS=Homo sapiens GN=CRH PE=1 SV=1	21522	0.5	0.5	0.5	2	0.5	0.5	4.5	0.75	-0.415037	2.16993	0.373901	0.427243
CTBP1_HUMAN	C-terminal-binding protein 1 OS=Homo sapiens GN=CTBP1 PE=1 SV=2	47962	0.5	0.5	0.5	0.5	0.5	2	4.5	0.75	-0.415037	2.16993	0.373901	0.427243
DSG4_HUMAN	Desmoglein-4 OS=Homo sapiens GN=DSG4 PE=1 SV=1	115462	0.5	0.5	0.5	0.5	0.5	2	4.5	0.75	-0.415037	2.16993	0.373901	0.427243
DPOD3_HUMAN	DNA polymerase delta subunit 3 OS=Homo sapiens GN=POLD3 PE=1 SV=2	51653	0.5	0.5	0.5	0.5	2	0.5	4.5	0.75	-0.415037	2.16993	0.373901	0.427243
SMBP2_HUMAN	DNA-binding protein SMUBP-2 OS=Homo sapiens GN=IGHMBP2 PE=1 SV=2	109968	0	1	0.5	0.5	0.5	2	4.5	0.75	-0.415037	2.16993	0.435331	0.36118
DYM_HUMAN	Dymeclin OS=Homo sapiens GN=DYM PE=1 SV=1	76571	0.5	0.5	0.5	0.5	0.5	2	4.5	0.75	-0.415037	2.16993	0.373901	0.427243
DYH1_HUMAN	Dynein heavy chain 1, axonemal OS=Homo sapiens GN=DNAH1 PE=1 SV=3	497704	0	1	0.5	0.5	0.5	2	4.5	0.75	-0.415037	2.16993	0.435331	0.36118
DYH10_HUMAN	Dynein heavy chain 10, axonemal OS=Homo sapiens GN=DNAH10 PE=1 SV=3	517677	0.5	0.5	0.5	0.5	0.5	2	4.5	0.75	-0.415037	2.16993	0.373901	0.427243
DYH12_HUMAN	Dynein heavy chain 12, axonemal OS=Homo sapiens GN=DNAH12 PE=2 SV=2	359792	0.5	0.5	0.5	0.5	0.5	2	4.5	0.75	-0.415037	2.16993	0.373901	0.427243
RN123_HUMAN	E3 ubiquitin-protein ligase RNF123 OS=Homo sapiens GN=RNF123 PE=1 SV=1	149960	0.5	0.5	0.5	0.5	2	0.5	4.5	0.75	-0.415037	2.16993	0.373901	0.427243
EFHA1_HUMAN	EF-hand domain-containing family member A1 OS=Homo sapiens GN=EFHA1 PE=1 SV=2	49919	2	0.5	0.5	0.5	0.5	0.5	4.5	2	1	2.16993	0.373901	0.427243
CQ057_HUMAN	EF-hand domain-containing protein C17orf57 OS=Homo sapiens GN=C17orf57 PE=2 SV=2	111143	0.5	2	0.5	0.5	0.5	0.5	4.5	2	1	2.16993	0.373901	0.427243
K0494_HUMAN	EF-hand domain-containing protein KIAA0494 OS=Homo sapiens GN=KIAA0494 PE=1 SV=1	55339	0.5	2	0.5	0.5	0.5	0.5	4.5	2	1	2.16993	0.373901	0.427243
ELAV2_HUMAN	ELAV-like protein 2 OS=Homo sapiens GN=ELAVL2 PE=1 SV=2	39764	0.5	0.5	0.5	0.5	2	0.5	4.5	0.75	-0.415037	2.16993	0.373901	0.427243
S4A5_HUMAN	Electrogenic sodium bicarbonate cotransporter 4 OS=Homo sapiens GN=SLC4A5 PE=2 SV=2	127258	0.5	0.5	0.5	0.5	0.5	2	4.5	0.75	-0.415037	2.16993	0.373901	0.427243
SHLB1_HUMAN	Endophilin-B1 OS=Homo sapiens GN=SH3GLB1 PE=1 SV=1	41056	0.5	0.5	0.5	0.5	2	0.5	4.5	0.75	-0.415037	2.16993	0.373901	0.427243
IF2GL_HUMAN	Eukaryotic translation initiation factor 2 subunit 3-like protein OS=Homo sapiens GN=EIF2S3L PE=1 SV=2	51766	0	2	0.5	0.5	1	0.5	4.5	1	0	2.16993	0.802482	0.0955647
EIF3H_HUMAN	Eukaryotic translation initiation factor 3 subunit H OS=Homo sapiens GN=EIF3H PE=1 SV=1	40076	0	1	0.5	0.5	0.5	2	4.5	0.75	-0.415037	2.16993	0.435331	0.36118
EXOC6_HUMAN	Exocyst complex component 6 OS=Homo sapiens GN=EXOC6 PE=1 SV=3	94404	0.5	0.5	0.5	0.5	2	0.5	4.5	0.75	-0.415037	2.16993	0.373901	0.427243
CAPZB_HUMAN	F-actin-capping protein subunit beta OS=Homo sapiens GN=CAPZB PE=1 SV=4	31616	0.5	0.5	0.5	2	0.5	0.5	4.5	0.75	-0.415037	2.16993	0.373901	0.427243
FACD2_HUMAN	Fanconi anemia group D2 protein OS=Homo sapiens GN=FANCD2 PE=1 SV=1	168295	0.5	0.5	0.5	0.5	0.5	2	4.5	0.75	-0.415037	2.16993	0.373901	0.427243
FILA2_HUMAN	Filaggrin-2 OS=Homo sapiens GN=FLG2 PE=1 SV=1	249296	1	1	0.5	1	0.5	0.5	4.5	1.33333	0.415037	2.16993	0.518519	0.285235
F16A2_HUMAN	FTS and Hook-interacting protein OS=Homo sapiens GN=FAM160A2 PE=1 SV=3	106585	0.5	2	0.5	0.5	0.5	0.5	4.5	2	1	2.16993	0.373901	0.427243
GCP2_HUMAN	Gamma-tubulin complex component 2 OS=Homo sapiens GN=TUBGCP2 PE=1 SV=2	103096	0.5	0.5	0.5	0.5	0.5	2	4.5	0.75	-0.415037	2.16993	0.373901	0.427243
TF3C2_HUMAN	General transcription factor 3C polypeptide 2 OS=Homo sapiens GN=GTF3C2 PE=1 SV=2	101699	0.5	0.5	0.5	0.5	2	0.5	4.5	0.75	-0.415037	2.16993	0.373901	0.427243
GSE1_HUMAN	Genetic suppressor element 1 OS=Homo sapiens GN=GSE1 PE=1 SV=3	136366	0.5	2	0.5	0.5	0.5	0.5	4.5	2	1	2.16993	0.373901	0.427243
GCET2_HUMAN	Germinal center B-cell-expressed transcript 2 protein OS=Homo sapiens GN=GCET2 PE=1 SV=1	21334	0.5	0.5	0.5	0.5	0.5	2	4.5	0.75	-0.415037	2.16993	0.373901	0.427243
GRDN_HUMAN	Girdin OS=Homo sapiens GN=CCDC88A PE=1 SV=2	216593	0.5	0.5	0.5	0.5	2	0.5	4.5	0.75	-0.415037	2.16993	0.373901	0.427243
GPDM_HUMAN	Glycerol-3-phosphate dehydrogenase, mitochondrial OS=Homo sapiens GN=GPD2 PE=1 SV=3	81315	0.5	0.5	0.5	0.5	0.5	2	4.5	0.75	-0.415037	2.16993	0.373901	0.427243
GTDC1_HUMAN	Glycosyltransferase-like domain-containing protein 1 OS=Homo sapiens GN=GTDC1 PE=2 SV=1	53247	1	1	0.5	0.5	1	0.5	4.5	1.33333	0.415037	2.16993	0.518519	0.285235
GBF1_HUMAN	Golgi-specific brefeldin A-resistance guanine nucleotide exchange factor 1 OS=Homo sapiens GN=GBF1 PE=1 SV=2	208367	0.5	2	0.5	0.5	0.5	0.5	4.5	2	1	2.16993	0.373901	0.427243
GOLI_HUMAN	Goliath homolog OS=Homo sapiens GN=RNF130 PE=1 SV=1	47116	0.5	0.5	0.5	2	0.5	0.5	4.5	0.75	-0.415037	2.16993	0.373901	0.427243
GUF1_HUMAN	GTP-binding protein GUF1 homolog OS=Homo sapiens GN=GUF1 PE=1 SV=1	74737	0.5	0.5	0.5	0.5	0.5	2	4.5	0.75	-0.415037	2.16993	0.373901	0.427243
SRCAP_HUMAN	Helicase SRCAP OS=Homo sapiens GN=SRCAP PE=1 SV=2	344966	0	0.5	0.5	2	1	0.5	4.5	0.5	-1	2.16993	0.151835	0.818628
MET_HUMAN	Hepatocyte growth factor receptor OS=Homo sapiens GN=MET PE=1 SV=4	157779	0.5	2	0.5	0.5	0.5	0.5	4.5	2	1	2.16993	0.373901	0.427243
HXK2_HUMAN	Hexokinase-2 OS=Homo sapiens GN=HK2 PE=1 SV=2	103739	0.5	0.5	0.5	0.5	2	0.5	4.5	0.75	-0.415037	2.16993	0.373901	0.427243
H1FOO_HUMAN	Histone H1oo OS=Homo sapiens GN=H1FOO PE=2 SV=1	35792	2	0.5	0.5	0.5	0.5	0.5	4.5	2	1	2.16993	0.373901	0.427243
H2B1A_HUMAN	Histone H2B type 1-A OS=Homo sapiens GN=HIST1H2BA PE=1 SV=3	14159	0.5	0.5	0.5	2	0.5	0.5	4.5	0.75	-0.415037	2.16993	0.373901	0.427243
EVX2_HUMAN	Homeobox even-skipped homolog protein 2 OS=Homo sapiens GN=EVX2 PE=2 SV=2	48170	0.5	2	0.5	0.5	0.5	0.5	4.5	2	1	2.16993	0.373901	0.427243
SIX1_HUMAN	Homeobox protein SIX1 OS=Homo sapiens GN=SIX1 PE=1 SV=1	32418	2	0.5	0.5	0.5	0.5	0.5	4.5	2	1	2.16993	0.373901	0.427243
HPRT_HUMAN	Hypoxanthine-guanine phosphoribosyltransferase OS=Homo sapiens GN=HPRT1 PE=1 SV=2	24792	0.5	0.5	0.5	0.5	2	0.5	4.5	0.75	-0.415037	2.16993	0.373901	0.427243
IGHG2_HUMAN	Ig gamma-2 chain C region OS=Homo sapiens GN=IGHG2 PE=1 SV=2	36505	0.5	0.5	0.5	0.5	2	0.5	4.5	0.75	-0.415037	2.16993	0.373901	0.427243
IGKC_HUMAN	Ig kappa chain C region OS=Homo sapiens GN=IGKC PE=1 SV=1	11773	1	1	0.5	0.5	1	0.5	4.5	1.33333	0.415037	2.16993	0.518519	0.285235
IMA4_HUMAN	Importin subunit alpha-4 OS=Homo sapiens GN=KPNA4 PE=1 SV=1	58364	0.5	0.5	2	0.5	0.5	0.5	4.5	2	1	2.16993	0.373901	0.427243
INO1_HUMAN	Inositol-3-phosphate synthase 1 OS=Homo sapiens GN=ISYNA1 PE=1 SV=1	61542	0.5	0.5	0.5	0.5	2	0.5	4.5	0.75	-0.415037	2.16993	0.373901	0.427243
GP180_HUMAN	Integral membrane protein GPR180 OS=Homo sapiens GN=GPR180 PE=2 SV=1	50104	0.5	0.5	0.5	0.5	2	0.5	4.5	0.75	-0.415037	2.16993	0.373901	0.427243
ITIH4_HUMAN	Inter-alpha-trypsin inhibitor heavy chain H4 OS=Homo sapiens GN=ITIH4 PE=1 SV=4	103521	0.5	2	0.5	0.5	0.5	0.5	4.5	2	1	2.16993	0.373901	0.427243
IRAK1_HUMAN	Interleukin-1 receptor-associated kinase 1 OS=Homo sapiens GN=IRAK1 PE=1 SV=2	77458	0.5	0.5	0.5	0.5	2	0.5	4.5	0.75	-0.415037	2.16993	0.373901	0.427243
LAD1_HUMAN	Ladinin-1 OS=Homo sapiens GN=LAD1 PE=1 SV=2	57154	0.5	0.5	0.5	0.5	0.5	2	4.5	0.75	-0.415037	2.16993	0.373901	0.427243
LRRK1_HUMAN	Leucine-rich repeat serine/threonine-protein kinase 1 OS=Homo sapiens GN=LRRK1 PE=1 SV=2	230834	0.5	0.5	0.5	0.5	2	0.5	4.5	0.75	-0.415037	2.16993	0.373901	0.427243
LRC49_HUMAN	Leucine-rich repeat-containing protein 49 OS=Homo sapiens GN=LRRC49 PE=2 SV=2	79358	0	1	0.5	0.5	0.5	2	4.5	0.75	-0.415037	2.16993	0.435331	0.36118
LAP4B_HUMAN	Lysosomal-associated transmembrane protein 4B OS=Homo sapiens GN=LAPTM4B PE=1 SV=1	41746	0.5	0.5	0.5	2	0.5	0.5	4.5	0.75	-0.415037	2.16993	0.373901	0.427243
MADD_HUMAN	MAP kinase-activating death domain protein OS=Homo sapiens GN=MADD PE=1 SV=2	184500	0.5	0.5	0.5	0.5	0.5	2	4.5	0.75	-0.415037	2.16993	0.373901	0.427243
MMP21_HUMAN	Matrix metalloproteinase-21 OS=Homo sapiens GN=MMP21 PE=2 SV=1	65260	0.5	2	0.5	0.5	0.5	0.5	4.5	2	1	2.16993	0.373901	0.427243
MK_HUMAN	Midkine OS=Homo sapiens GN=MDK PE=1 SV=1	16145	0.5	0.5	0.5	0.5	2	0.5	4.5	0.75	-0.415037	2.16993	0.373901	0.427243
ODC_HUMAN	Mitochondrial 2-oxodicarboxylate carrier OS=Homo sapiens GN=SLC25A21 PE=1 SV=1	33453	0.5	0.5	0.5	0.5	2	0.5	4.5	0.75	-0.415037	2.16993	0.373901	0.427243
MD2L1_HUMAN	Mitotic spindle assembly checkpoint protein MAD2A OS=Homo sapiens GN=MAD2L1 PE=1 SV=1	23666	0.5	0.5	0.5	2	0.5	0.5	4.5	0.75	-0.415037	2.16993	0.373901	0.427243
MMTA2_HUMAN	Multiple myeloma tumor-associated protein 2 OS=Homo sapiens GN=MMTAG2 PE=1 SV=1	29679	0.5	2	0.5	0.5	0.5	0.5	4.5	2	1	2.16993	0.373901	0.427243
MYADM_HUMAN	Myeloid-associated differentiation marker OS=Homo sapiens GN=MYADM PE=1 SV=2	36049	0.5	0.5	0.5	2	0.5	0.5	4.5	0.75	-0.415037	2.16993	0.373901	0.427243
NXF1_HUMAN	Nuclear RNA export factor 1 OS=Homo sapiens GN=NXF1 PE=1 SV=1	70652	0.5	0.5	0.5	0.5	0.5	2	4.5	0.75	-0.415037	2.16993	0.373901	0.427243
DEFM_HUMAN	Peptide deformylase, mitochondrial OS=Homo sapiens GN=PDF PE=1 SV=1	27452	0.5	0.5	0.5	0.5	2	0.5	4.5	0.75	-0.415037	2.16993	0.373901	0.427243
PEX3_HUMAN	Peroxisomal biogenesis factor 3 OS=Homo sapiens GN=PEX3 PE=1 SV=1	42512	0.5	0.5	0.5	0.5	2	0.5	4.5	0.75	-0.415037	2.16993	0.373901	0.427243
PEX6_HUMAN	Peroxisome assembly factor 2 OS=Homo sapiens GN=PEX6 PE=1 SV=2	105193	0.5	0.5	0.5	0.5	2	0.5	4.5	0.75	-0.415037	2.16993	0.373901	0.427243
AT2B1_HUMAN	Plasma membrane calcium-transporting ATPase 1 OS=Homo sapiens GN=ATP2B1 PE=1 SV=3	139637	0.5	0.5	0.5	2	0.5	0.5	4.5	0.75	-0.415037	2.16993	0.373901	0.427243
PLSI_HUMAN	Plastin-1 OS=Homo sapiens GN=PLS1 PE=1 SV=2	70608	0.5	0.5	0.5	0.5	2	0.5	4.5	0.75	-0.415037	2.16993	0.373901	0.427243
PKHB2_HUMAN	Pleckstrin homology domain-containing family B member 2 OS=Homo sapiens GN=PLEKHB2 PE=1 SV=1	25062	0.5	0.5	0.5	2	0.5	0.5	4.5	0.75	-0.415037	2.16993	0.373901	0.427243
GALT6_HUMAN	Polypeptide N-acetylgalactosaminyltransferase 6 OS=Homo sapiens GN=GALNT6 PE=2 SV=2	72025	0.5	0.5	0.5	2	0.5	0.5	4.5	0.75	-0.415037	2.16993	0.373901	0.427243
POTEB_HUMAN	POTE ankyrin domain family member B OS=Homo sapiens GN=POTEB PE=2 SV=1	66923	0.5	0.5	0.5	0.5	0.5	2	4.5	0.75	-0.415037	2.16993	0.373901	0.427243
PFD2_HUMAN	Prefoldin subunit 2 OS=Homo sapiens GN=PFDN2 PE=1 SV=1	16695	0.5	0.5	0.5	2	0.5	0.5	4.5	0.75	-0.415037	2.16993	0.373901	0.427243
PRP16_HUMAN	Pre-mRNA-splicing factor ATP-dependent RNA helicase PRP16 OS=Homo sapiens GN=DHX38 PE=1 SV=2	141270	0.5	0.5	0.5	0.5	0.5	2	4.5	0.75	-0.415037	2.16993	0.373901	0.427243
YTDC2_HUMAN	Probable ATP-dependent RNA helicase YTHDC2 OS=Homo sapiens GN=YTHDC2 PE=1 SV=2	161573	0	0.5	1	0.5	0.5	2	4.5	0.5	-1	2.16993	0.435331	0.36118
ZDH14_HUMAN	Probable palmitoyltransferase ZDHHC14 OS=Homo sapiens GN=ZDHHC14 PE=1 SV=1	54323	0.5	0.5	0.5	2	0.5	0.5	4.5	0.75	-0.415037	2.16993	0.373901	0.427243
SCPDH_HUMAN	Probable saccharopine dehydrogenase OS=Homo sapiens GN=SCCPDH PE=1 SV=1	47464	0.5	0.5	0.5	0.5	2	0.5	4.5	0.75	-0.415037	2.16993	0.373901	0.427243
PSB6_HUMAN	Proteasome subunit beta type-6 OS=Homo sapiens GN=PSMB6 PE=1 SV=4	25570	0.5	0.5	0.5	2	0.5	0.5	4.5	0.75	-0.415037	2.16993	0.373901	0.427243
AGO2_HUMAN	Protein argonaute-2 OS=Homo sapiens GN=EIF2C2 PE=1 SV=3	98400	0.5	0.5	0.5	0.5	2	0.5	4.5	0.75	-0.415037	2.16993	0.373901	0.427243
CASP_HUMAN	Protein CASP OS=Homo sapiens GN=CUX1 PE=1 SV=2	77636	0.5	2	0.5	0.5	0.5	0.5	4.5	2	1	2.16993	0.373901	0.427243
PARK7_HUMAN	Protein DJ-1 OS=Homo sapiens GN=PARK7 PE=1 SV=2	20050	0.5	0.5	0.5	0.5	2	0.5	4.5	0.75	-0.415037	2.16993	0.373901	0.427243
FA49B_HUMAN	Protein FAM49B OS=Homo sapiens GN=FAM49B PE=1 SV=1	37010	0.5	0.5	0.5	0.5	2	0.5	4.5	0.75	-0.415037	2.16993	0.373901	0.427243
KPCI_HUMAN	Protein kinase C iota type OS=Homo sapiens GN=PRKCI PE=1 SV=2	69188	0.5	0.5	0.5	0.5	0.5	2	4.5	0.75	-0.415037	2.16993	0.373901	0.427243
MTO1_HUMAN	Protein MTO1 homolog, mitochondrial OS=Homo sapiens GN=MTO1 PE=1 SV=2	80712	0.5	0.5	0.5	0.5	0.5	2	4.5	0.75	-0.415037	2.16993	0.373901	0.427243
NIPS2_HUMAN	Protein NipSnap homolog 2 OS=Homo sapiens GN=GBAS PE=1 SV=1	33949	0.5	0.5	0.5	2	0.5	0.5	4.5	0.75	-0.415037	2.16993	0.373901	0.427243
SPIR1_HUMAN	Protein spire homolog 1 OS=Homo sapiens GN=SPIRE1 PE=1 SV=2	86640	0.5	0.5	0.5	0.5	0.5	2	4.5	0.75	-0.415037	2.16993	0.373901	0.427243
PNPH_HUMAN	Purine nucleoside phosphorylase OS=Homo sapiens GN=NP PE=1 SV=2	32325	0.5	0.5	0.5	0.5	2	0.5	4.5	0.75	-0.415037	2.16993	0.373901	0.427243
ALM1L_HUMAN	Putative ALMS1-like protein OS=Homo sapiens GN=ALMS1P PE=5 SV=1	24608	0.5	2	0.5	0.5	0.5	0.5	4.5	2	1	2.16993	0.373901	0.427243
GG6L5_HUMAN	Putative golgin subfamily A member 6-like protein 5 OS=Homo sapiens PE=5 SV=3	47913	0.5	2	0.5	0.5	0.5	0.5	4.5	2	1	2.16993	0.373901	0.427243
NSUN5_HUMAN	Putative methyltransferase NSUN5 OS=Homo sapiens GN=NSUN5 PE=1 SV=2	47290	0	1	0.5	0.5	2	0.5	4.5	0.5	-1	2.16993	0.435331	0.36118
SMEK3_HUMAN	Putative SMEK homolog 3 OS=Homo sapiens GN=SMEK3P PE=5 SV=2	96855	2	0.5	0.5	0.5	0.5	0.5	4.5	2	1	2.16993	0.373901	0.427243
CM035_HUMAN	Putative uncharacterized protein C13orf35 OS=Homo sapiens GN=C13orf35 PE=2 SV=1	13693	0.5	2	0.5	0.5	0.5	0.5	4.5	2	1	2.16993	0.373901	0.427243
RFIP3_HUMAN	Rab11 family-interacting protein 3 OS=Homo sapiens GN=RAB11FIP3 PE=1 SV=1	83073	2	0.5	0.5	0.5	0.5	0.5	4.5	2	1	2.16993	0.373901	0.427243
RAB35_HUMAN	Ras-related protein Rab-35 OS=Homo sapiens GN=RAB35 PE=1 SV=1	23296	0.5	0.5	0.5	0.5	0.5	2	4.5	0.75	-0.415037	2.16993	0.373901	0.427243
RRAS2_HUMAN	Ras-related protein R-Ras2 OS=Homo sapiens GN=RRAS2 PE=1 SV=1	23613	0.5	0.5	0.5	2	0.5	0.5	4.5	0.75	-0.415037	2.16993	0.373901	0.427243
RCN2_HUMAN	Reticulocalbin-2 OS=Homo sapiens GN=RCN2 PE=1 SV=1	36911	0.5	0.5	0.5	0.5	0.5	2	4.5	0.75	-0.415037	2.16993	0.373901	0.427243
ARHGC_HUMAN	Rho guanine nucleotide exchange factor 12 OS=Homo sapiens GN=ARHGEF12 PE=1 SV=1	174094	0.5	0.5	0.5	0.5	2	0.5	4.5	0.75	-0.415037	2.16993	0.373901	0.427243
RTC1_HUMAN	RNA 3~-terminal phosphate cyclase OS=Homo sapiens GN=RTCD1 PE=1 SV=1	39825	0.5	0.5	0.5	0.5	2	0.5	4.5	0.75	-0.415037	2.16993	0.373901	0.427243
FUS_HUMAN	RNA-binding protein FUS OS=Homo sapiens GN=FUS PE=1 SV=1	53622	0	0.5	0.5	1	0.5	2	4.5	0.416667	-1.26303	2.16993	0.151835	0.818628
PLK3_HUMAN	Serine/threonine-protein kinase PLK3 OS=Homo sapiens GN=PLK3 PE=1 SV=2	72211	0.5	0.5	0.5	0.5	2	0.5	4.5	0.75	-0.415037	2.16993	0.373901	0.427243
CA113_HUMAN	SH3 domain-containing protein C1orf113 OS=Homo sapiens GN=C1orf113 PE=1 SV=2	70647	0.5	0.5	0.5	0.5	0.5	2	4.5	0.75	-0.415037	2.16993	0.373901	0.427243
SRPRB_HUMAN	Signal recognition particle receptor subunit beta OS=Homo sapiens GN=SRPRB PE=1 SV=3	29912	0.5	0.5	0.5	2	0.5	0.5	4.5	0.75	-0.415037	2.16993	0.373901	0.427243
AT1B3_HUMAN	Sodium/potassium-transporting ATPase subunit beta-3 OS=Homo sapiens GN=ATP1B3 PE=1 SV=1	31834	0.5	0.5	0.5	0.5	2	0.5	4.5	0.75	-0.415037	2.16993	0.373901	0.427243
STAT_HUMAN	Statherin OS=Homo sapiens GN=STATH PE=1 SV=2	7300	0.5	2	0.5	0.5	0.5	0.5	4.5	2	1	2.16993	0.373901	0.427243
SURF4_HUMAN	Surfeit locus protein 4 OS=Homo sapiens GN=SURF4 PE=1 SV=3	30602	0.5	0.5	0.5	0.5	2	0.5	4.5	0.75	-0.415037	2.16993	0.373901	0.427243
SNP23_HUMAN	Synaptosomal-associated protein 23 OS=Homo sapiens GN=SNAP23 PE=1 SV=1	23682	0.5	0.5	0.5	2	0.5	0.5	4.5	0.75	-0.415037	2.16993	0.373901	0.427243
SYBU_HUMAN	Syntabulin OS=Homo sapiens GN=SYBU PE=1 SV=2	73141	0.5	0.5	0.5	0.5	2	0.5	4.5	0.75	-0.415037	2.16993	0.373901	0.427243
STX12_HUMAN	Syntaxin-12 OS=Homo sapiens GN=STX12 PE=1 SV=1	31736	0.5	0.5	0.5	0.5	2	0.5	4.5	0.75	-0.415037	2.16993	0.373901	0.427243
STXB3_HUMAN	Syntaxin-binding protein 3 OS=Homo sapiens GN=STXBP3 PE=1 SV=2	68633	0.5	0.5	0.5	0.5	2	0.5	4.5	0.75	-0.415037	2.16993	0.373901	0.427243
TOE1_HUMAN	Target of EGR1 protein 1 OS=Homo sapiens GN=TOE1 PE=1 SV=1	57367	0.5	0.5	0.5	0.5	2	0.5	4.5	0.75	-0.415037	2.16993	0.373901	0.427243
TITIN_HUMAN	Titin OS=Homo sapiens GN=TTN PE=1 SV=2	3843119	0.5	0.5	0.5	0.5	2	0.5	4.5	0.75	-0.415037	2.16993	0.373901	0.427243
TBL3_HUMAN	Transducin beta-like protein 3 OS=Homo sapiens GN=TBL3 PE=1 SV=2	90347	0.5	0.5	0.5	0.5	2	0.5	4.5	0.75	-0.415037	2.16993	0.373901	0.427243
EI2BD_HUMAN	Translation initiation factor eIF-2B subunit delta OS=Homo sapiens GN=EIF2B4 PE=1 SV=2	58035	0.5	0.5	0.5	0.5	2	0.5	4.5	0.75	-0.415037	2.16993	0.373901	0.427243
TMCO1_HUMAN	Transmembrane and coiled-coil domain-containing protein 1 OS=Homo sapiens GN=TMCO1 PE=1 SV=1	21389	0.5	0.5	0.5	0.5	0.5	2	4.5	0.75	-0.415037	2.16993	0.373901	0.427243
TM109_HUMAN	Transmembrane protein 109 OS=Homo sapiens GN=TMEM109 PE=1 SV=1	26194	0.5	0.5	0.5	2	0.5	0.5	4.5	0.75	-0.415037	2.16993	0.373901	0.427243
PUR2_HUMAN	Trifunctional purine biosynthetic protein adenosine-3 OS=Homo sapiens GN=GART PE=1 SV=1	108953	0.5	0.5	0.5	0.5	2	0.5	4.5	0.75	-0.415037	2.16993	0.373901	0.427243
TNC18_HUMAN	Trinucleotide repeat-containing gene 18 protein OS=Homo sapiens GN=TNRC18 PE=1 SV=3	315980	0.5	2	0.5	0.5	0.5	0.5	4.5	2	1	2.16993	0.373901	0.427243
TRIM6_HUMAN	Tripartite motif-containing protein 6 OS=Homo sapiens GN=TRIM6 PE=1 SV=1	57505	0	0.5	0.5	1	0.5	2	4.5	0.416667	-1.26303	2.16993	0.151835	0.818628
TDRD3_HUMAN	Tudor domain-containing protein 3 OS=Homo sapiens GN=TDRD3 PE=1 SV=1	73425	0.5	0.5	0.5	0.5	0.5	2	4.5	0.75	-0.415037	2.16993	0.373901	0.427243
UBA1_HUMAN	Ubiquitin-like modifier-activating enzyme 1 OS=Homo sapiens GN=UBA1 PE=1 SV=3	118858	0.5	0.5	0.5	0.5	2	0.5	4.5	0.75	-0.415037	2.16993	0.373901	0.427243
CQ039_HUMAN	Uncharacterized protein C17orf39 OS=Homo sapiens GN=C17orf39 PE=2 SV=1	33778	0.5	0.5	0.5	0.5	2	0.5	4.5	0.75	-0.415037	2.16993	0.373901	0.427243
CA077_HUMAN	Uncharacterized protein C1orf77 OS=Homo sapiens GN=C1orf77 PE=1 SV=2	26380	0.5	0.5	0.5	0.5	2	0.5	4.5	0.75	-0.415037	2.16993	0.373901	0.427243
CU070_HUMAN	Uncharacterized protein C21orf70 OS=Homo sapiens GN=C21orf70 PE=1 SV=2	25441	0.5	0.5	0.5	0.5	2	0.5	4.5	0.75	-0.415037	2.16993	0.373901	0.427243
CC023_HUMAN	Uncharacterized protein C3orf23 OS=Homo sapiens GN=C3orf23 PE=2 SV=2	58458	0.5	2	0.5	0.5	0.5	0.5	4.5	2	1	2.16993	0.373901	0.427243
CC062_HUMAN	Uncharacterized protein C3orf62 OS=Homo sapiens GN=C3orf62 PE=2 SV=1	30631	0.5	2	0.5	0.5	0.5	0.5	4.5	2	1	2.16993	0.373901	0.427243
CI043_HUMAN	Uncharacterized protein C9orf43 OS=Homo sapiens GN=C9orf43 PE=1 SV=1	52645	0.5	0.5	0.5	2	0.5	0.5	4.5	0.75	-0.415037	2.16993	0.373901	0.427243
K0247_HUMAN	Uncharacterized protein KIAA0247 OS=Homo sapiens GN=KIAA0247 PE=2 SV=1	32697	0.5	0.5	0.5	2	0.5	0.5	4.5	0.75	-0.415037	2.16993	0.373901	0.427243
K2022_HUMAN	Uncharacterized protein KIAA2022 OS=Homo sapiens GN=KIAA2022 PE=2 SV=1	169156	0.5	2	0.5	0.5	0.5	0.5	4.5	2	1	2.16993	0.373901	0.427243
CP035_HUMAN	UPF0171 protein C16orf35 OS=Homo sapiens GN=MARE PE=2 SV=1	64135	0.5	0.5	0.5	0.5	2	0.5	4.5	0.75	-0.415037	2.16993	0.373901	0.427243
CO059_HUMAN	UPF0583 protein C15orf59 OS=Homo sapiens GN=C15orf59 PE=2 SV=1	32080	0.5	0.5	0.5	0.5	0.5	2	4.5	0.75	-0.415037	2.16993	0.373901	0.427243
CH055_HUMAN	UPF0670 protein C8orf55 OS=Homo sapiens GN=C8orf55 PE=1 SV=2	24135	0.5	0.5	0.5	2	0.5	0.5	4.5	0.75	-0.415037	2.16993	0.373901	0.427243
CR021_HUMAN	UPF0711 protein C18orf21 OS=Homo sapiens GN=C18orf21 PE=1 SV=1	25153	0.5	2	0.5	0.5	0.5	0.5	4.5	2	1	2.16993	0.373901	0.427243
VATA_HUMAN	V-type proton ATPase catalytic subunit A OS=Homo sapiens GN=ATP6V1A PE=1 SV=2	68660	0.5	0.5	0.5	0.5	2	0.5	4.5	0.75	-0.415037	2.16993	0.373901	0.427243
WDR47_HUMAN	WD repeat-containing protein 47 OS=Homo sapiens GN=WDR47 PE=1 SV=1	103424	0.5	0.5	0.5	0.5	2	0.5	4.5	0.75	-0.415037	2.16993	0.373901	0.427243
ZBT24_HUMAN	Zinc finger and BTB domain-containing protein 24 OS=Homo sapiens GN=ZBTB24 PE=1 SV=2	79373	0.5	0.5	0.5	0.5	2	0.5	4.5	0.75	-0.415037	2.16993	0.373901	0.427243
ZSCA2_HUMAN	Zinc finger and SCAN domain-containing protein 2 OS=Homo sapiens GN=ZSCAN2 PE=2 SV=1	71183	0	0.5	1	0.5	2	0.5	4.5	0.75	-0.415037	2.16993	0.435331	0.36118
ZN346_HUMAN	Zinc finger protein 346 OS=Homo sapiens GN=ZNF346 PE=1 SV=1	33539	0.5	0.5	0.5	0.5	2	0.5	4.5	0.75	-0.415037	2.16993	0.373901	0.427243
ZN629_HUMAN	Zinc finger protein 629 OS=Homo sapiens GN=ZNF629 PE=2 SV=2	98897	0.5	0.5	0.5	0.5	2	0.5	4.5	0.75	-0.415037	2.16993	0.373901	0.427243
ZN655_HUMAN	Zinc finger protein 655 OS=Homo sapiens GN=ZNF655 PE=1 SV=3	58682	0.5	2	0.5	0.5	0.5	0.5	4.5	2	1	2.16993	0.373901	0.427243
CASZ1_HUMAN	Zinc finger protein castor homolog 1 OS=Homo sapiens GN=CASZ1 PE=2 SV=3	193220	0.5	2	0.5	0.5	0.5	0.5	4.5	2	1	2.16993	0.373901	0.427243
RT26_HUMAN	28S ribosomal protein S26, mitochondrial OS=Homo sapiens GN=MRPS26 PE=1 SV=1	24254	0	0.5	1	0.5	1	1	4	0.5	-1	2	0.373901	0.427243
RT31_HUMAN	28S ribosomal protein S31, mitochondrial OS=Homo sapiens GN=MRPS31 PE=1 SV=3	45405	0.5	1	1	0.5	0.5	0.5	4	1.66667	0.736966	2	0.116117	0.935104
EXOS1_HUMAN	3~-5~ exoribonuclease CSL4 homolog OS=Homo sapiens GN=EXOSC1 PE=1 SV=1	21780	0	1	1	0.5	1	0.5	4	1	0	2	0.999999	4.34295e-07
RM19_HUMAN	39S ribosomal protein L19, mitochondrial OS=Homo sapiens GN=MRPL19 PE=1 SV=2	33799	0.5	0.5	0.5	0.5	1	1	4	0.666667	-0.584963	2	0.116117	0.935104
RM45_HUMAN	39S ribosomal protein L45, mitochondrial OS=Homo sapiens GN=MRPL45 PE=1 SV=2	35613	0.5	0.5	0.5	0.5	1	1	4	0.666667	-0.584963	2	0.116117	0.935104
ACACB_HUMAN	Acetyl-CoA carboxylase 2 OS=Homo sapiens GN=ACACB PE=1 SV=2	278375	1	0.5	0.5	0.5	1	0.5	4	1.16667	0.222392	2	0.999999	4.34295e-07
ABT1_HUMAN	Activator of basal transcription 1 OS=Homo sapiens GN=ABT1 PE=1 SV=1	31117	1	1	0.5	0.5	0.5	0.5	4	1.66667	0.736966	2	0.116117	0.935104
ARFG3_HUMAN	ADP-ribosylation factor GTPase-activating protein 3 OS=Homo sapiens GN=ARFGAP3 PE=1 SV=1	57406	1	0.5	1	0.5	0.5	0.5	4	1.66667	0.736966	2	0.116117	0.935104
SIA8E_HUMAN	Alpha-2,8-sialyltransferase 8E OS=Homo sapiens GN=ST8SIA5 PE=2 SV=2	44551	0.5	0.5	0.5	0.5	1	1	4	0.666667	-0.584963	2	0.116117	0.935104
AP3B1_HUMAN	AP-3 complex subunit beta-1 OS=Homo sapiens GN=AP3B1 PE=1 SV=3	121815	0.5	0.5	0.5	0.5	1	1	4	0.666667	-0.584963	2	0.116117	0.935104
ATX2_HUMAN	Ataxin-2 OS=Homo sapiens GN=ATXN2 PE=1 SV=2	140823	0.5	1	1	0.5	0.5	0.5	4	1.66667	0.736966	2	0.116117	0.935104
YMEL1_HUMAN	ATP-dependent metalloprotease YME1L1 OS=Homo sapiens GN=YME1L1 PE=1 SV=2	86686	1	1	0.5	0.5	0.5	0.5	4	1.66667	0.736966	2	0.116117	0.935104
E41L1_HUMAN	Band 4.1-like protein 1 OS=Homo sapiens GN=EPB41L1 PE=1 SV=2	99012	0	1	0.5	1	1	0.5	4	0.666667	-0.584963	2	0.373901	0.427243
E41L3_HUMAN	Band 4.1-like protein 3 OS=Homo sapiens GN=EPB41L3 PE=1 SV=2	121458	0	0.5	0.5	0.5	2	0.5	4	0.416667	-1.26303	2	0.274577	0.561336
K2018_HUMAN	Basic helix-loop-helix domain-containing protein KIAA2018 OS=Homo sapiens GN=KIAA2018 PE=1 SV=2	243000	0.5	0.5	0.5	1	1	0.5	4	0.666667	-0.584963	2	0.116117	0.935104
CGNL1_HUMAN	Cingulin-like protein 1 OS=Homo sapiens GN=CGNL1 PE=1 SV=1	149525	0.5	0.5	0.5	0.5	1	1	4	0.666667	-0.584963	2	0.116117	0.935104
CLH1_HUMAN	Clathrin heavy chain 1 OS=Homo sapiens GN=CLTC PE=1 SV=5	193260	0.5	0.5	0.5	1	0.5	1	4	0.666667	-0.584963	2	0.116117	0.935104
CSN2_HUMAN	COP9 signalosome complex subunit 2 OS=Homo sapiens GN=COPS2 PE=1 SV=1	51849	1	0.5	1	0.5	0.5	0.5	4	1.66667	0.736966	2	0.116117	0.935104
CSN7A_HUMAN	COP9 signalosome complex subunit 7a OS=Homo sapiens GN=COPS7A PE=1 SV=1	30429	1	0.5	1	0.5	0.5	0.5	4	1.66667	0.736966	2	0.116117	0.935104
CPNE3_HUMAN	Copine-3 OS=Homo sapiens GN=CPNE3 PE=1 SV=1	60947	0.5	1	1	0.5	0.5	0.5	4	1.66667	0.736966	2	0.116117	0.935104
C11B1_HUMAN	Cytochrome P450 11B1, mitochondrial OS=Homo sapiens GN=CYP11B1 PE=1 SV=5	57878	0.5	1	1	0.5	0.5	0.5	4	1.66667	0.736966	2	0.116117	0.935104
DACT2_HUMAN	Dapper homolog 2 OS=Homo sapiens GN=DACT2 PE=2 SV=1	83276	0	0.5	0.5	0.5	2	0.5	4	0.416667	-1.26303	2	0.274577	0.561336
DNJC9_HUMAN	DnaJ homolog subfamily C member 9 OS=Homo sapiens GN=DNAJC9 PE=1 SV=1	30062	0	1	1	0.5	0.5	1	4	1	0	2	0.999999	4.34295e-07
IF2BL_HUMAN	Eukaryotic translation initiation factor 2 subunit 2-like protein OS=Homo sapiens PE=1 SV=1	38105	1	0.5	0.5	0.5	0.5	1	4	1.16667	0.222392	2	0.999999	4.34295e-07
EIF3C_HUMAN	Eukaryotic translation initiation factor 3 subunit C OS=Homo sapiens GN=EIF3C PE=1 SV=1	105962	0.5	0.5	0.5	0.5	1	1	4	0.666667	-0.584963	2	0.116117	0.935104
FXRD1_HUMAN	FAD-dependent oxidoreductase domain-containing protein 1 OS=Homo sapiens GN=FOXRED1 PE=1 SV=2	54120	0	0.5	0.5	0.5	2	0.5	4	0.416667	-1.26303	2	0.274577	0.561336
FCRL5_HUMAN	Fc receptor-like protein 5 OS=Homo sapiens GN=FCRL5 PE=1 SV=2	107728	0.5	1	1	0.5	0.5	0.5	4	1.66667	0.736966	2	0.116117	0.935104
FLOT2_HUMAN	Flotillin-2 OS=Homo sapiens GN=FLOT2 PE=1 SV=2	47434	0.5	0.5	0.5	1	0.5	1	4	0.666667	-0.584963	2	0.116117	0.935104
IDHC_HUMAN	Isocitrate dehydrogenase [NADP] cytoplasmic OS=Homo sapiens GN=IDH1 PE=1 SV=2	46915	0	1	1	0.5	1	0.5	4	1	0	2	0.999999	4.34295e-07
KANK3_HUMAN	KN motif and ankyrin repeat domain-containing protein 3 OS=Homo sapiens GN=KANK3 PE=2 SV=1	88999	0.5	0.5	0.5	0.5	1	1	4	0.666667	-0.584963	2	0.116117	0.935104
LRC47_HUMAN	Leucine-rich repeat-containing protein 47 OS=Homo sapiens GN=LRRC47 PE=1 SV=1	64004	1	0.5	0.5	0.5	0.5	1	4	1.16667	0.222392	2	0.999999	4.34295e-07
S27A6_HUMAN	Long-chain fatty acid transport protein 6 OS=Homo sapiens GN=SLC27A6 PE=1 SV=1	70865	1	0.5	0.5	0.5	1	0.5	4	1.16667	0.222392	2	0.999999	4.34295e-07
CENPB_HUMAN	Major centromere autoantigen B OS=Homo sapiens GN=CENPB PE=1 SV=2	65531	0	0.5	1	0.5	1	1	4	0.5	-1	2	0.373901	0.427243
MTF2_HUMAN	Metal-response element-binding transcription factor 2 OS=Homo sapiens GN=MTF2 PE=1 SV=1	68301	0.5	0.5	0.5	1	1	0.5	4	0.666667	-0.584963	2	0.116117	0.935104
TPC_HUMAN	Mitochondrial thiamine pyrophosphate carrier OS=Homo sapiens GN=SLC25A19 PE=1 SV=1	35887	0.5	0.5	0.5	0.5	1	1	4	0.666667	-0.584963	2	0.116117	0.935104
ACM5_HUMAN	Muscarinic acetylcholine receptor M5 OS=Homo sapiens GN=CHRM5 PE=2 SV=2	61004	1	1	0.5	0.5	0.5	0.5	4	1.66667	0.736966	2	0.116117	0.935104
MYOME_HUMAN	Myomegalin OS=Homo sapiens GN=PDE4DIP PE=2 SV=1	266343	1	0.5	1	0.5	0.5	0.5	4	1.66667	0.736966	2	0.116117	0.935104
MYH7B_HUMAN	Myosin-7B OS=Homo sapiens GN=MYH7B PE=2 SV=2	222393	1	0.5	1	0.5	0.5	0.5	4	1.66667	0.736966	2	0.116117	0.935104
MY18B_HUMAN	Myosin-XVIIIb OS=Homo sapiens GN=MYO18B PE=1 SV=1	287175	1	1	0.5	0.5	0.5	0.5	4	1.66667	0.736966	2	0.116117	0.935104
NFXL1_HUMAN	NF-X1-type zinc finger protein NFXL1 OS=Homo sapiens GN=NFXL1 PE=1 SV=2	107713	1	0.5	0.5	0.5	1	0.5	4	1.16667	0.222392	2	0.999999	4.34295e-07
NUCB1_HUMAN	Nucleobindin-1 OS=Homo sapiens GN=NUCB1 PE=1 SV=4	53846	1	0.5	1	0.5	0.5	0.5	4	1.66667	0.736966	2	0.116117	0.935104
NOM1_HUMAN	Nucleolar MIF4G domain-containing protein 1 OS=Homo sapiens GN=NOM1 PE=1 SV=1	96768	0	1	1	0.5	0.5	1	4	1	0	2	0.999999	4.34295e-07
NU188_HUMAN	Nucleoporin NUP188 homolog OS=Homo sapiens GN=NUP188 PE=1 SV=1	198369	0	2	0.5	0.5	0.5	0.5	4	1.66667	0.736966	2	0.608653	0.21563
OTUD4_HUMAN	OTU domain-containing protein 4 OS=Homo sapiens GN=OTUD4 PE=1 SV=2	124823	0	0.5	0.5	0.5	0.5	2	4	0.416667	-1.26303	2	0.274577	0.561336
FKBP8_HUMAN	Peptidyl-prolyl cis-trans isomerase FKBP8 OS=Homo sapiens GN=FKBP8 PE=1 SV=2	44990	0	1	0.5	0.5	1	1	4	0.5	-1	2	0.373901	0.427243
PCM1_HUMAN	Pericentriolar material 1 protein OS=Homo sapiens GN=PCM1 PE=1 SV=3	229998	1	0.5	1	0.5	0.5	0.5	4	1.66667	0.736966	2	0.116117	0.935104
PHLP_HUMAN	Phosducin-like protein OS=Homo sapiens GN=PDCL PE=1 SV=3	34659	0	1	1	0.5	1	0.5	4	1	0	2	0.999999	4.34295e-07
PABP2_HUMAN	Polyadenylate-binding protein 2 OS=Homo sapiens GN=PABPN1 PE=1 SV=3	32843	0.5	1	1	0.5	0.5	0.5	4	1.66667	0.736966	2	0.116117	0.935104
DTD2_HUMAN	Probable D-tyrosyl-tRNA(Tyr) deacylase 2 OS=Homo sapiens GN=C14orf126 PE=2 SV=1	18877	1	0.5	1	0.5	0.5	0.5	4	1.66667	0.736966	2	0.116117	0.935104
PSA3_HUMAN	Proteasome subunit alpha type-3 OS=Homo sapiens GN=PSMA3 PE=1 SV=2	28643	0.5	0.5	0.5	1	1	0.5	4	0.666667	-0.584963	2	0.116117	0.935104
F179A_HUMAN	Protein FAM179A OS=Homo sapiens GN=FAM179A PE=2 SV=2	111996	0.5	1	1	0.5	0.5	0.5	4	1.66667	0.736966	2	0.116117	0.935104
FAN_HUMAN	Protein FAN OS=Homo sapiens GN=NSMAF PE=2 SV=2	105332	0	0.5	2	0.5	0.5	0.5	4	1.66667	0.736966	2	0.608653	0.21563
HEXI1_HUMAN	Protein HEXIM1 OS=Homo sapiens GN=HEXIM1 PE=1 SV=1	40884	1	1	0.5	0.5	0.5	0.5	4	1.66667	0.736966	2	0.116117	0.935104
SG493_HUMAN	Protein kinase-like protein SgK493 OS=Homo sapiens GN=SGK493 PE=2 SV=1	33869	1	1	0.5	0.5	0.5	0.5	4	1.66667	0.736966	2	0.116117	0.935104
MCM10_HUMAN	Protein MCM10 homolog OS=Homo sapiens GN=MCM10 PE=1 SV=2	99262	0.5	0.5	0.5	0.5	1	1	4	0.666667	-0.584963	2	0.116117	0.935104
PR15B_HUMAN	Protein phosphatase 1 regulatory subunit 15B OS=Homo sapiens GN=PPP1R15B PE=1 SV=1	80072	1	1	0.5	0.5	0.5	0.5	4	1.66667	0.736966	2	0.116117	0.935104
SMAG2_HUMAN	Protein Smaug homolog 2 OS=Homo sapiens GN=SAMD4B PE=1 SV=1	75892	1	0.5	0.5	0.5	0.5	1	4	1.16667	0.222392	2	0.999999	4.34295e-07
TRS85_HUMAN	Protein TRS85 homolog OS=Homo sapiens GN=KIAA1012 PE=1 SV=1	162493	0.5	0.5	0.5	0.5	1	1	4	0.666667	-0.584963	2	0.116117	0.935104
PCDGM_HUMAN	Protocadherin gamma-C5 OS=Homo sapiens GN=PCDHGC5 PE=2 SV=1	102542	0.5	1	1	0.5	0.5	0.5	4	1.66667	0.736966	2	0.116117	0.935104
RPGP1_HUMAN	Rap1 GTPase-activating protein 1 OS=Homo sapiens GN=RAP1GAP PE=1 SV=2	73829	0.5	0.5	0.5	1	1	0.5	4	0.666667	-0.584963	2	0.116117	0.935104
RMD3_HUMAN	Regulator of microtubule dynamics protein 3 OS=Homo sapiens GN=FAM82A2 PE=1 SV=2	52542	1	0.5	1	0.5	0.5	0.5	4	1.66667	0.736966	2	0.116117	0.935104
RHBL1_HUMAN	Rhomboid-related protein 1 OS=Homo sapiens GN=RHBDL1 PE=2 SV=1	48796	1	0.5	1	0.5	0.5	0.5	4	1.66667	0.736966	2	0.116117	0.935104
RPAP3_HUMAN	RNA polymerase II-associated protein 3 OS=Homo sapiens GN=RPAP3 PE=1 SV=2	75957	0.5	0.5	0.5	0.5	1	1	4	0.666667	-0.584963	2	0.116117	0.935104
RBM25_HUMAN	RNA-binding protein 25 OS=Homo sapiens GN=RBM25 PE=1 SV=3	100467	1	0.5	0.5	0.5	0.5	1	4	1.16667	0.222392	2	0.999999	4.34295e-07
SCAM4_HUMAN	Secretory carrier-associated membrane protein 4 OS=Homo sapiens GN=SCAMP4 PE=2 SV=1	26053	0.5	0.5	0.5	1	1	0.5	4	0.666667	-0.584963	2	0.116117	0.935104
SPS2_HUMAN	Selenide, water dikinase 2 OS=Homo sapiens GN=SEPHS2 PE=1 SV=3	47732	1	0.5	0.5	0.5	1	0.5	4	1.16667	0.222392	2	0.999999	4.34295e-07
SEPT2_HUMAN	Septin-2 OS=Homo sapiens GN=SEPT2 PE=1 SV=1	41689	0.5	0.5	0.5	0.5	1	1	4	0.666667	-0.584963	2	0.116117	0.935104
SMG1_HUMAN	Serine/threonine-protein kinase SMG1 OS=Homo sapiens GN=SMG1 PE=1 SV=2	414051	0.5	0.5	0.5	0.5	1	1	4	0.666667	-0.584963	2	0.116117	0.935104
SDCG1_HUMAN	Serologically defined colon cancer antigen 1 OS=Homo sapiens GN=SDCCAG1 PE=1 SV=4	123334	0.5	1	1	0.5	0.5	0.5	4	1.66667	0.736966	2	0.116117	0.935104
SUMO1_HUMAN	Small ubiquitin-related modifier 1 OS=Homo sapiens GN=SUMO1 PE=1 SV=1	11607	0.5	0.5	0.5	1	0.5	1	4	0.666667	-0.584963	2	0.116117	0.935104
GTR1_HUMAN	Solute carrier family 2, facilitated glucose transporter member 1 OS=Homo sapiens GN=SLC2A1 PE=1 SV=2	54391	0.5	0.5	0.5	0.5	1	1	4	0.666667	-0.584963	2	0.116117	0.935104
S35F4_HUMAN	Solute carrier family 35 member F4 OS=Homo sapiens GN=SLC35F4 PE=2 SV=2	58513	0.5	0.5	0.5	0.5	1	1	4	0.666667	-0.584963	2	0.116117	0.935104
SAM50_HUMAN	Sorting and assembly machinery component 50 homolog OS=Homo sapiens GN=SAMM50 PE=1 SV=3	52342	0.5	0.5	0.5	0.5	1	1	4	0.666667	-0.584963	2	0.116117	0.935104
SFR2B_HUMAN	Splicing factor, arginine/serine-rich 2B OS=Homo sapiens GN=SFRS2B PE=1 SV=1	32382	0	1	1	1	0.5	0.5	4	1.33333	0.415037	2	0.999999	4.34295e-07
STAR7_HUMAN	StAR-related lipid transfer protein 7, mitochondrial OS=Homo sapiens GN=STARD7 PE=1 SV=2	43257	0.5	0.5	0.5	0.5	1	1	4	0.666667	-0.584963	2	0.116117	0.935104
STIP1_HUMAN	Stress-induced-phosphoprotein 1 OS=Homo sapiens GN=STIP1 PE=1 SV=1	63227	1	1	0.5	0.5	0.5	0.5	4	1.66667	0.736966	2	0.116117	0.935104
STRN4_HUMAN	Striatin-4 OS=Homo sapiens GN=STRN4 PE=1 SV=2	81287	0	0.5	0.5	0.5	2	0.5	4	0.416667	-1.26303	2	0.274577	0.561336
QSOX1_HUMAN	Sulfhydryl oxidase 1 OS=Homo sapiens GN=QSOX1 PE=1 SV=3	83324	1	0.5	1	0.5	0.5	0.5	4	1.66667	0.736966	2	0.116117	0.935104
SV2A_HUMAN	Synaptic vesicle glycoprotein 2A OS=Homo sapiens GN=SV2A PE=1 SV=1	83440	0.5	0.5	0.5	0.5	1	1	4	0.666667	-0.584963	2	0.116117	0.935104
TBC9B_HUMAN	TBC1 domain family member 9B OS=Homo sapiens GN=TBC1D9B PE=1 SV=2	141549	1	0.5	1	0.5	0.5	0.5	4	1.66667	0.736966	2	0.116117	0.935104
TERT_HUMAN	Telomerase reverse transcriptase OS=Homo sapiens GN=TERT PE=1 SV=1	128570	0	1	1	0.5	0.5	1	4	1	0	2	0.999999	4.34295e-07
THOC3_HUMAN	THO complex subunit 3 OS=Homo sapiens GN=THOC3 PE=1 SV=1	39431	0	0.5	0.5	0.5	2	0.5	4	0.416667	-1.26303	2	0.274577	0.561336
SMCA4_HUMAN	Transcription activator BRG1 OS=Homo sapiens GN=SMARCA4 PE=1 SV=2	185100	0.5	1	1	0.5	0.5	0.5	4	1.66667	0.736966	2	0.116117	0.935104
EI2BG_HUMAN	Translation initiation factor eIF-2B subunit gamma OS=Homo sapiens GN=EIF2B3 PE=1 SV=1	50949	1	1	0.5	0.5	0.5	0.5	4	1.66667	0.736966	2	0.116117	0.935104
TMC3_HUMAN	Transmembrane channel-like protein 3 OS=Homo sapiens GN=TMC3 PE=1 SV=2	126644	1	0.5	1	0.5	0.5	0.5	4	1.66667	0.736966	2	0.116117	0.935104
TMM59_HUMAN	Transmembrane protein 59 OS=Homo sapiens GN=TMEM59 PE=2 SV=1	36884	0.5	0.5	0.5	1	1	0.5	4	0.666667	-0.584963	2	0.116117	0.935104
CC001_HUMAN	Transmembrane protein C3orf1 OS=Homo sapiens GN=C3orf1 PE=1 SV=2	32329	0.5	0.5	0.5	0.5	1	1	4	0.666667	-0.584963	2	0.116117	0.935104
TRI26_HUMAN	Tripartite motif-containing protein 26 OS=Homo sapiens GN=TRIM26 PE=2 SV=1	62925	1	1	0.5	0.5	0.5	0.5	4	1.66667	0.736966	2	0.116117	0.935104
TNNC2_HUMAN	Troponin C, skeletal muscle OS=Homo sapiens GN=TNNC2 PE=1 SV=2	18167	1	0.5	1	0.5	0.5	0.5	4	1.66667	0.736966	2	0.116117	0.935104
TPD52_HUMAN	Tumor protein D52 OS=Homo sapiens GN=TPD52 PE=1 SV=2	24369	1	0.5	1	0.5	0.5	0.5	4	1.66667	0.736966	2	0.116117	0.935104
U3IP2_HUMAN	U3 small nucleolar RNA-interacting protein 2 OS=Homo sapiens GN=RRP9 PE=1 SV=1	52436	0.5	1	1	0.5	0.5	0.5	4	1.66667	0.736966	2	0.116117	0.935104
CC063_HUMAN	Uncharacterized protein C3orf63 OS=Homo sapiens GN=C3orf63 PE=1 SV=3	190453	1	1	0.5	0.5	0.5	0.5	4	1.66667	0.736966	2	0.116117	0.935104
YB019_HUMAN	Uncharacterized protein FLJ44048 OS=Homo sapiens PE=2 SV=2	181116	0	0.5	0.5	0.5	2	0.5	4	0.416667	-1.26303	2	0.274577	0.561336
YB017_HUMAN	Uncharacterized protein MGC33657 OS=Homo sapiens PE=2 SV=1	64478	1	1	0.5	0.5	0.5	0.5	4	1.66667	0.736966	2	0.116117	0.935104
CA091_HUMAN	UPF0546 membrane protein C1orf91 OS=Homo sapiens GN=C1orf91 PE=2 SV=1	17818	1	0.5	1	0.5	0.5	0.5	4	1.66667	0.736966	2	0.116117	0.935104
UCK2_HUMAN	Uridine-cytidine kinase 2 OS=Homo sapiens GN=UCK2 PE=1 SV=1	29452	0.5	0.5	0.5	1	1	0.5	4	0.666667	-0.584963	2	0.116117	0.935104
WDTC1_HUMAN	WD and tetratricopeptide repeats protein 1 OS=Homo sapiens GN=WDTC1 PE=1 SV=2	76898	0.5	1	1	0.5	0.5	0.5	4	1.66667	0.736966	2	0.116117	0.935104
WDR64_HUMAN	WD repeat-containing protein 64 OS=Homo sapiens GN=WDR64 PE=2 SV=1	124807	0	0.5	0.5	0.5	2	0.5	4	0.416667	-1.26303	2	0.274577	0.561336
YTDC1_HUMAN	YTH domain-containing protein 1 OS=Homo sapiens GN=YTHDC1 PE=1 SV=3	84934	1	0.5	1	0.5	0.5	0.5	4	1.66667	0.736966	2	0.116117	0.935104
ZC3H6_HUMAN	Zinc finger CCCH domain-containing protein 6 OS=Homo sapiens GN=ZC3H6 PE=2 SV=1	132274	1	0.5	1	0.5	0.5	0.5	4	1.66667	0.736966	2	0.116117	0.935104
PDK1_HUMAN	[Pyruvate dehydrogenase [lipoamide]] kinase isozyme 1, mitochondrial OS=Homo sapiens GN=PDK1 PE=1 SV=1	49441	0.5	0.5	0.5	0.5	0.5	1	3.5	0.833333	-0.263034	1.80735	0.373901	0.427243
PLCA_HUMAN	1-acyl-sn-glycerol-3-phosphate acyltransferase alpha OS=Homo sapiens GN=AGPAT1 PE=2 SV=2	32038	1	0.5	0.5	0.5	0.5	0.5	3.5	1.33333	0.415037	1.80735	0.373901	0.427243
RT17_HUMAN	28S ribosomal protein S17, mitochondrial OS=Homo sapiens GN=MRPS17 PE=1 SV=1	14607	0.5	1	0.5	0.5	0.5	0.5	3.5	1.33333	0.415037	1.80735	0.373901	0.427243
RT18A_HUMAN	28S ribosomal protein S18a, mitochondrial OS=Homo sapiens GN=MRPS18A PE=1 SV=1	22512	0.5	0.5	0.5	1	0.5	0.5	3.5	0.833333	-0.263034	1.80735	0.373901	0.427243
SRR35_HUMAN	35 kDa SR repressor protein OS=Homo sapiens GN=SRRP35 PE=1 SV=1	30665	0.5	0.5	1	0.5	0.5	0.5	3.5	1.33333	0.415037	1.80735	0.373901	0.427243
RM21_HUMAN	39S ribosomal protein L21, mitochondrial OS=Homo sapiens GN=MRPL21 PE=1 SV=2	22971	0.5	0.5	0.5	1	0.5	0.5	3.5	0.833333	-0.263034	1.80735	0.373901	0.427243
RM23_HUMAN	39S ribosomal protein L23, mitochondrial OS=Homo sapiens GN=MRPL23 PE=1 SV=1	17770	0.5	0.5	0.5	0.5	0.5	1	3.5	0.833333	-0.263034	1.80735	0.373901	0.427243
RM28_HUMAN	39S ribosomal protein L28, mitochondrial OS=Homo sapiens GN=MRPL28 PE=1 SV=4	30252	0.5	0.5	0.5	0.5	0.5	1	3.5	0.833333	-0.263034	1.80735	0.373901	0.427243
RM40_HUMAN	39S ribosomal protein L40, mitochondrial OS=Homo sapiens GN=MRPL40 PE=1 SV=1	24475	0.5	0.5	0.5	0.5	0.5	1	3.5	0.833333	-0.263034	1.80735	0.373901	0.427243
RM46_HUMAN	39S ribosomal protein L46, mitochondrial OS=Homo sapiens GN=MRPL46 PE=1 SV=1	31799	0.5	0.5	0.5	0.5	0.5	1	3.5	0.833333	-0.263034	1.80735	0.373901	0.427243
RM48_HUMAN	39S ribosomal protein L48, mitochondrial OS=Homo sapiens GN=MRPL48 PE=1 SV=2	24034	0.5	0.5	0.5	1	0.5	0.5	3.5	0.833333	-0.263034	1.80735	0.373901	0.427243
XRN1_HUMAN	5~-3~ exoribonuclease 1 OS=Homo sapiens GN=XRN1 PE=1 SV=1	195524	0.5	0.5	0.5	0.5	0.5	1	3.5	0.833333	-0.263034	1.80735	0.373901	0.427243
NT5D2_HUMAN	5~-nucleotidase domain-containing protein 2 OS=Homo sapiens GN=NT5DC2 PE=1 SV=1	61022	0.5	0.5	0.5	0.5	1	0.5	3.5	0.833333	-0.263034	1.80735	0.373901	0.427243
NT5D3_HUMAN	5~-nucleotidase domain-containing protein 3 OS=Homo sapiens GN=NT5DC3 PE=2 SV=1	63721	1	0.5	0.5	0.5	0.5	0.5	3.5	1.33333	0.415037	1.80735	0.373901	0.427243
ATS15_HUMAN	A disintegrin and metalloproteinase with thrombospondin motifs 15 OS=Homo sapiens GN=ADAMTS15 PE=2 SV=1	105900	0.5	1	0.5	0.5	0.5	0.5	3.5	1.33333	0.415037	1.80735	0.373901	0.427243
AKAP1_HUMAN	A kinase anchor protein 1, mitochondrial OS=Homo sapiens GN=AKAP1 PE=1 SV=1	98250	0	1	1	0.5	0.5	0.5	3.5	1.33333	0.415037	1.80735	0.64333	0.191566
F108B_HUMAN	Abhydrolase domain-containing protein FAM108B1 OS=Homo sapiens GN=FAM108B1 PE=2 SV=1	32878	0.5	0.5	0.5	1	0.5	0.5	3.5	0.833333	-0.263034	1.80735	0.373901	0.427243
THIL_HUMAN	Acetyl-CoA acetyltransferase, mitochondrial OS=Homo sapiens GN=ACAT1 PE=1 SV=1	45456	0.5	1	0.5	0.5	0.5	0.5	3.5	1.33333	0.415037	1.80735	0.373901	0.427243
ARPC5_HUMAN	Actin-related protein 2/3 complex subunit 5 OS=Homo sapiens GN=ARPC5 PE=1 SV=3	16367	0.5	0.5	0.5	1	0.5	0.5	3.5	0.833333	-0.263034	1.80735	0.373901	0.427243
ARP5L_HUMAN	Actin-related protein 2/3 complex subunit 5-like protein OS=Homo sapiens GN=ARPC5L PE=1 SV=1	16931	0.5	0.5	0.5	1	0.5	0.5	3.5	0.833333	-0.263034	1.80735	0.373901	0.427243
ASCC1_HUMAN	Activating signal cointegrator 1 complex subunit 1 OS=Homo sapiens GN=ASCC1 PE=1 SV=1	45994	0.5	0.5	0.5	0.5	1	0.5	3.5	0.833333	-0.263034	1.80735	0.373901	0.427243
TRIP4_HUMAN	Activating signal cointegrator 1 OS=Homo sapiens GN=TRIP4 PE=1 SV=4	66960	0.5	0.5	1	0.5	0.5	0.5	3.5	1.33333	0.415037	1.80735	0.373901	0.427243
ACOT9_HUMAN	Acyl-coenzyme A thioesterase 9, mitochondrial OS=Homo sapiens GN=ACOT9 PE=1 SV=2	50269	0.5	0.5	0.5	0.5	1	0.5	3.5	0.833333	-0.263034	1.80735	0.373901	0.427243
ARF4_HUMAN	ADP-ribosylation factor 4 OS=Homo sapiens GN=ARF4 PE=1 SV=3	20612	0.5	0.5	0.5	0.5	0.5	1	3.5	0.833333	-0.263034	1.80735	0.373901	0.427243
SYAC_HUMAN	Alanyl-tRNA synthetase, cytoplasmic OS=Homo sapiens GN=AARS PE=1 SV=2	107485	0.5	0.5	0.5	0.5	1	0.5	3.5	0.833333	-0.263034	1.80735	0.373901	0.427243
ALKB1_HUMAN	Alkylated DNA repair protein alkB homolog 1 OS=Homo sapiens GN=ALKBH1 PE=2 SV=2	44203	0.5	1	0.5	0.5	0.5	0.5	3.5	1.33333	0.415037	1.80735	0.373901	0.427243
ALKB5_HUMAN	Alkylated DNA repair protein alkB homolog 5 OS=Homo sapiens GN=ALKBH5 PE=1 SV=1	52061	0.5	0.5	1	0.5	0.5	0.5	3.5	1.33333	0.415037	1.80735	0.373901	0.427243
ADDA_HUMAN	Alpha-adducin OS=Homo sapiens GN=ADD1 PE=1 SV=2	81304	0.5	1	0.5	0.5	0.5	0.5	3.5	1.33333	0.415037	1.80735	0.373901	0.427243
ABP1_HUMAN	Amiloride-sensitive amine oxidase [copper-containing] OS=Homo sapiens GN=ABP1 PE=1 SV=4	85723	0.5	0.5	1	0.5	0.5	0.5	3.5	1.33333	0.415037	1.80735	0.373901	0.427243
AUP1_HUMAN	Ancient ubiquitous protein 1 OS=Homo sapiens GN=AUP1 PE=1 SV=1	53508	0.5	0.5	0.5	0.5	1	0.5	3.5	0.833333	-0.263034	1.80735	0.373901	0.427243
AAMP_HUMAN	Angio-associated migratory cell protein OS=Homo sapiens GN=AAMP PE=1 SV=2	47406	0.5	0.5	0.5	0.5	1	0.5	3.5	0.833333	-0.263034	1.80735	0.373901	0.427243
ANR62_HUMAN	Ankyrin repeat domain-containing protein 62 OS=Homo sapiens GN=ANKRD62 PE=2 SV=3	106001	0.5	0.5	0.5	0.5	1	0.5	3.5	0.833333	-0.263034	1.80735	0.373901	0.427243
ANRA2_HUMAN	Ankyrin repeat family A protein 2 OS=Homo sapiens GN=ANKRA2 PE=2 SV=1	34592	0.5	1	0.5	0.5	0.5	0.5	3.5	1.33333	0.415037	1.80735	0.373901	0.427243
KI67_HUMAN	Antigen KI-67 OS=Homo sapiens GN=MKI67 PE=1 SV=2	360698	0.5	0.5	0.5	0.5	1	0.5	3.5	0.833333	-0.263034	1.80735	0.373901	0.427243
APOL2_HUMAN	Apolipoprotein L2 OS=Homo sapiens GN=APOL2 PE=1 SV=1	37126	0.5	0.5	0.5	0.5	1	0.5	3.5	0.833333	-0.263034	1.80735	0.373901	0.427243
ASPP2_HUMAN	Apoptosis-stimulating of p53 protein 2 OS=Homo sapiens GN=TP53BP2 PE=1 SV=2	126222	0.5	1	0.5	0.5	0.5	0.5	3.5	1.33333	0.415037	1.80735	0.373901	0.427243
ACINU_HUMAN	Apoptotic chromatin condensation inducer in the nucleus OS=Homo sapiens GN=ACIN1 PE=1 SV=1	152196	0.5	0.5	0.5	0.5	0.5	1	3.5	0.833333	-0.263034	1.80735	0.373901	0.427243
ARAP2_HUMAN	Arf-GAP with Rho-GAP domain, ANK repeat and PH domain-containing protein 2 OS=Homo sapiens GN=ARAP2 PE=1 SV=2	195070	0.5	0.5	0.5	0.5	1	0.5	3.5	0.833333	-0.263034	1.80735	0.373901	0.427243
ARAP3_HUMAN	Arf-GAP with Rho-GAP domain, ANK repeat and PH domain-containing protein 3 OS=Homo sapiens GN=ARAP3 PE=1 SV=1	171505	1	0.5	0.5	0.5	0.5	0.5	3.5	1.33333	0.415037	1.80735	0.373901	0.427243
ARMC6_HUMAN	Armadillo repeat-containing protein 6 OS=Homo sapiens GN=ARMC6 PE=1 SV=2	55191	0.5	0.5	0.5	0.5	0.5	1	3.5	0.833333	-0.263034	1.80735	0.373901	0.427243
ARMX4_HUMAN	Armadillo repeat-containing X-linked protein 4 OS=Homo sapiens GN=ARMCX4 PE=2 SV=2	39666	0.5	1	0.5	0.5	0.5	0.5	3.5	1.33333	0.415037	1.80735	0.373901	0.427243
ARSE_HUMAN	Arylsulfatase E OS=Homo sapiens GN=ARSE PE=1 SV=2	66595	1	0.5	0.5	0.5	0.5	0.5	3.5	1.33333	0.415037	1.80735	0.373901	0.427243
ASNS_HUMAN	Asparagine synthetase [glutamine-hydrolyzing] OS=Homo sapiens GN=ASNS PE=1 SV=4	64899	0.5	0.5	0.5	0.5	1	0.5	3.5	0.833333	-0.263034	1.80735	0.373901	0.427243
ATX2L_HUMAN	Ataxin-2-like protein OS=Homo sapiens GN=ATXN2L PE=1 SV=2	113589	0.5	0.5	1	0.5	0.5	0.5	3.5	1.33333	0.415037	1.80735	0.373901	0.427243
ATAD5_HUMAN	ATPase family AAA domain-containing protein 5 OS=Homo sapiens GN=ATAD5 PE=1 SV=3	209453	0.5	0.5	0.5	0.5	1	0.5	3.5	0.833333	-0.263034	1.80735	0.373901	0.427243
ABCA2_HUMAN	ATP-binding cassette sub-family A member 2 OS=Homo sapiens GN=ABCA2 PE=1 SV=3	272039	0	0.5	1	0.5	1	0.5	3.5	0.833333	-0.263034	1.80735	0.64333	0.191566
ARI3A_HUMAN	AT-rich interactive domain-containing protein 3A OS=Homo sapiens GN=ARID3A PE=1 SV=2	62907	0.5	1	0.5	0.5	0.5	0.5	3.5	1.33333	0.415037	1.80735	0.373901	0.427243
ARI5A_HUMAN	AT-rich interactive domain-containing protein 5A OS=Homo sapiens GN=ARID5A PE=2 SV=2	64718	0.5	0.5	1	0.5	0.5	0.5	3.5	1.33333	0.415037	1.80735	0.373901	0.427243
A16L2_HUMAN	Autophagy-related protein 16-2 OS=Homo sapiens GN=ATG16L2 PE=2 SV=2	69697	0.5	0.5	1	0.5	0.5	0.5	3.5	1.33333	0.415037	1.80735	0.373901	0.427243
ATG7_HUMAN	Autophagy-related protein 7 OS=Homo sapiens GN=ATG7 PE=1 SV=1	79050	0.5	1	0.5	0.5	0.5	0.5	3.5	1.33333	0.415037	1.80735	0.373901	0.427243
BAIP3_HUMAN	BAI1-associated protein 3 OS=Homo sapiens GN=BAIAP3 PE=1 SV=2	133129	0.5	0.5	1	0.5	0.5	0.5	3.5	1.33333	0.415037	1.80735	0.373901	0.427243
BNIP3_HUMAN	BCL2/adenovirus E1B 19 kDa protein-interacting protein 3 OS=Homo sapiens GN=BNIP3 PE=1 SV=2	21585	0.5	0.5	0.5	0.5	1	0.5	3.5	0.833333	-0.263034	1.80735	0.373901	0.427243
SIAT2_HUMAN	Beta-galactoside alpha-2,6-sialyltransferase 2 OS=Homo sapiens GN=ST6GAL2 PE=1 SV=2	60462	1	0.5	0.5	0.5	0.5	0.5	3.5	1.33333	0.415037	1.80735	0.373901	0.427243
SYEP_HUMAN	Bifunctional aminoacyl-tRNA synthetase OS=Homo sapiens GN=EPRS PE=1 SV=5	172080	0.5	0.5	0.5	0.5	1	0.5	3.5	0.833333	-0.263034	1.80735	0.373901	0.427243
ABCBB_HUMAN	Bile salt export pump OS=Homo sapiens GN=ABCB11 PE=1 SV=2	147454	0.5	0.5	0.5	0.5	0.5	1	3.5	0.833333	-0.263034	1.80735	0.373901	0.427243
BOD1L_HUMAN	Biorientation of chromosomes in cell division protein 1-like OS=Homo sapiens GN=BOD1L PE=1 SV=2	332433	0.5	0.5	1	0.5	0.5	0.5	3.5	1.33333	0.415037	1.80735	0.373901	0.427243
BRMS1_HUMAN	Breast cancer metastasis-suppressor 1 OS=Homo sapiens GN=BRMS1 PE=1 SV=1	28614	0	1	0.5	0.5	1	0.5	3.5	0.666667	-0.584963	1.80735	0.64333	0.191566
TISD_HUMAN	Butyrate response factor 2 OS=Homo sapiens GN=ZFP36L2 PE=1 SV=3	52000	0.5	1	0.5	0.5	0.5	0.5	3.5	1.33333	0.415037	1.80735	0.373901	0.427243
C2C4B_HUMAN	C2 calcium-dependent domain-containing protein 4B OS=Homo sapiens GN=C2CD4B PE=2 SV=1	39429	0.5	0.5	0.5	0.5	1	0.5	3.5	0.833333	-0.263034	1.80735	0.373901	0.427243
CABP4_HUMAN	Calcium-binding protein 4 OS=Homo sapiens GN=CABP4 PE=1 SV=2	30471	0.5	0.5	0.5	0.5	1	0.5	3.5	0.833333	-0.263034	1.80735	0.373901	0.427243
CHP1_HUMAN	Calcium-binding protein p22 OS=Homo sapiens GN=CHP PE=1 SV=3	22442	0.5	0.5	0.5	1	0.5	0.5	3.5	0.833333	-0.263034	1.80735	0.373901	0.427243
CAMP1_HUMAN	Calmodulin-regulated spectrin-associated protein 1 OS=Homo sapiens GN=CAMSAP1 PE=1 SV=2	179230	0.5	0.5	0.5	0.5	1	0.5	3.5	0.833333	-0.263034	1.80735	0.373901	0.427243
KAP2_HUMAN	cAMP-dependent protein kinase type II-alpha regulatory subunit OS=Homo sapiens GN=PRKAR2A PE=1 SV=2	45832	0.5	0.5	0.5	0.5	0.5	1	3.5	0.833333	-0.263034	1.80735	0.373901	0.427243
CAH2_HUMAN	Carbonic anhydrase 2 OS=Homo sapiens GN=CA2 PE=1 SV=2	29285	0.5	0.5	0.5	1	0.5	0.5	3.5	0.833333	-0.263034	1.80735	0.373901	0.427243
KC1A_HUMAN	Casein kinase I isoform alpha OS=Homo sapiens GN=CSNK1A1 PE=1 SV=2	39118	0.5	1	0.5	0.5	0.5	0.5	3.5	1.33333	0.415037	1.80735	0.373901	0.427243
CECR5_HUMAN	Cat eye syndrome critical region protein 5 OS=Homo sapiens GN=CECR5 PE=1 SV=1	46748	0.5	0.5	0.5	0.5	1	0.5	3.5	0.833333	-0.263034	1.80735	0.373901	0.427243
COMT_HUMAN	Catechol O-methyltransferase OS=Homo sapiens GN=COMT PE=1 SV=2	30474	0.5	0.5	0.5	0.5	1	0.5	3.5	0.833333	-0.263034	1.80735	0.373901	0.427243
MPRD_HUMAN	Cation-dependent mannose-6-phosphate receptor OS=Homo sapiens GN=M6PR PE=1 SV=1	31487	0.5	0.5	0.5	0.5	0.5	1	3.5	0.833333	-0.263034	1.80735	0.373901	0.427243
CNBP_HUMAN	Cellular nucleic acid-binding protein OS=Homo sapiens GN=CNBP PE=1 SV=1	20704	0.5	1	0.5	0.5	0.5	0.5	3.5	1.33333	0.415037	1.80735	0.373901	0.427243
CE164_HUMAN	Centrosomal protein of 164 kDa OS=Homo sapiens GN=CEP164 PE=1 SV=3	164727	0.5	0.5	1	0.5	0.5	0.5	3.5	1.33333	0.415037	1.80735	0.373901	0.427243
CHM2A_HUMAN	Charged multivesicular body protein 2a OS=Homo sapiens GN=CHMP2A PE=1 SV=1	25088	0	1	0.5	1	0.5	0.5	3.5	1	0	1.80735	0.64333	0.191566
HUS1B_HUMAN	Checkpoint protein HUS1B OS=Homo sapiens GN=HUS1B PE=1 SV=1	31353	0.5	0.5	0.5	0.5	1	0.5	3.5	0.833333	-0.263034	1.80735	0.373901	0.427243
S26A3_HUMAN	Chloride anion exchanger OS=Homo sapiens GN=SLC26A3 PE=1 SV=1	85021	1	0.5	0.5	0.5	0.5	0.5	3.5	1.33333	0.415037	1.80735	0.373901	0.427243
PCY1B_HUMAN	Choline-phosphate cytidylyltransferase B OS=Homo sapiens GN=PCYT1B PE=1 SV=1	42199	0.5	0.5	0.5	1	0.5	0.5	3.5	0.833333	-0.263034	1.80735	0.373901	0.427243
CBX2_HUMAN	Chromobox protein homolog 2 OS=Homo sapiens GN=CBX2 PE=1 SV=2	56388	0.5	1	0.5	0.5	0.5	0.5	3.5	1.33333	0.415037	1.80735	0.373901	0.427243
CISY_HUMAN	Citrate synthase, mitochondrial OS=Homo sapiens GN=CS PE=1 SV=2	51908	0.5	0.5	0.5	0.5	1	0.5	3.5	0.833333	-0.263034	1.80735	0.373901	0.427243
CKLF6_HUMAN	CKLF-like MARVEL transmembrane domain-containing protein 6 OS=Homo sapiens GN=CMTM6 PE=1 SV=1	20748	0.5	0.5	0.5	1	0.5	0.5	3.5	0.833333	-0.263034	1.80735	0.373901	0.427243
CLCA_HUMAN	Clathrin light chain A OS=Homo sapiens GN=CLTA PE=1 SV=1	27174	0.5	0.5	0.5	0.5	0.5	1	3.5	0.833333	-0.263034	1.80735	0.373901	0.427243
CPSF4_HUMAN	Cleavage and polyadenylation specificity factor subunit 4 OS=Homo sapiens GN=CPSF4 PE=1 SV=1	31261	0.5	0.5	1	0.5	0.5	0.5	3.5	1.33333	0.415037	1.80735	0.373901	0.427243
COPB_HUMAN	Coatomer subunit beta OS=Homo sapiens GN=COPB1 PE=1 SV=3	108214	0.5	0.5	0.5	0.5	0.5	1	3.5	0.833333	-0.263034	1.80735	0.373901	0.427243
COPE_HUMAN	Coatomer subunit epsilon OS=Homo sapiens GN=COPE PE=1 SV=3	34688	0.5	0.5	0.5	0.5	0.5	1	3.5	0.833333	-0.263034	1.80735	0.373901	0.427243
STAG1_HUMAN	Cohesin subunit SA-1 OS=Homo sapiens GN=STAG1 PE=1 SV=3	145305	0.5	0.5	0.5	0.5	0.5	1	3.5	0.833333	-0.263034	1.80735	0.373901	0.427243
C109B_HUMAN	Coiled-coil domain-containing protein 109B OS=Homo sapiens GN=CCDC109B PE=1 SV=2	39285	0.5	1	0.5	0.5	0.5	0.5	3.5	1.33333	0.415037	1.80735	0.373901	0.427243
CCD30_HUMAN	Coiled-coil domain-containing protein 30 OS=Homo sapiens GN=CCDC30 PE=2 SV=1	91905	0.5	0.5	0.5	1	0.5	0.5	3.5	0.833333	-0.263034	1.80735	0.373901	0.427243
CCD57_HUMAN	Coiled-coil domain-containing protein 57 OS=Homo sapiens GN=CCDC57 PE=2 SV=1	103421	0	1	0.5	0.5	1	0.5	3.5	0.666667	-0.584963	1.80735	0.64333	0.191566
CCDC8_HUMAN	Coiled-coil domain-containing protein 8 OS=Homo sapiens GN=CCDC8 PE=1 SV=2	59453	1	0.5	0.5	0.5	0.5	0.5	3.5	1.33333	0.415037	1.80735	0.373901	0.427243
CO3_HUMAN	Complement C3 OS=Homo sapiens GN=C3 PE=1 SV=2	188569	0.5	0.5	1	0.5	0.5	0.5	3.5	1.33333	0.415037	1.80735	0.373901	0.427243
C1QBP_HUMAN	Complement component 1 Q subcomponent-binding protein, mitochondrial OS=Homo sapiens GN=C1QBP PE=1 SV=1	31742	0.5	0.5	1	0.5	0.5	0.5	3.5	1.33333	0.415037	1.80735	0.373901	0.427243
CNDD3_HUMAN	Condensin-2 complex subunit D3 OS=Homo sapiens GN=NCAPD3 PE=1 SV=2	170950	0.5	1	0.5	0.5	0.5	0.5	3.5	1.33333	0.415037	1.80735	0.373901	0.427243
CNKR1_HUMAN	Connector enhancer of kinase suppressor of ras 1 OS=Homo sapiens GN=CNKSR1 PE=1 SV=1	80512	0.5	0.5	0.5	0.5	0.5	1	3.5	0.833333	-0.263034	1.80735	0.373901	0.427243
COG2_HUMAN	Conserved oligomeric Golgi complex subunit 2 OS=Homo sapiens GN=COG2 PE=1 SV=1	83726	0.5	0.5	0.5	0.5	1	0.5	3.5	0.833333	-0.263034	1.80735	0.373901	0.427243
CNTP4_HUMAN	Contactin-associated protein-like 4 OS=Homo sapiens GN=CNTNAP4 PE=1 SV=3	147178	0.5	0.5	0.5	0.5	0.5	1	3.5	0.833333	-0.263034	1.80735	0.373901	0.427243
COPR5_HUMAN	Cooperator of PRMT5 OS=Homo sapiens GN=COPR5 PE=1 SV=3	20225	0	0.5	0.5	0.5	1	1	3.5	0.333333	-1.58496	1.80735	0.101192	0.994854
CSN5_HUMAN	COP9 signalosome complex subunit 5 OS=Homo sapiens GN=COPS5 PE=1 SV=4	37783	0.5	0.5	0.5	0.5	1	0.5	3.5	0.833333	-0.263034	1.80735	0.373901	0.427243
CTTB2_HUMAN	Cortactin-binding protein 2 OS=Homo sapiens GN=CTTNBP2 PE=1 SV=1	183332	0.5	0.5	0.5	0.5	0.5	1	3.5	0.833333	-0.263034	1.80735	0.373901	0.427243
CUBN_HUMAN	Cubilin OS=Homo sapiens GN=CUBN PE=1 SV=4	407202	0.5	0.5	1	0.5	0.5	0.5	3.5	1.33333	0.415037	1.80735	0.373901	0.427243
CELF1_HUMAN	CUG-BP- and ETR-3-like factor 1 OS=Homo sapiens GN=CUGBP1 PE=1 SV=2	52429	0.5	0.5	0.5	0.5	1	0.5	3.5	0.833333	-0.263034	1.80735	0.373901	0.427243
CUL1_HUMAN	Cullin-1 OS=Homo sapiens GN=CUL1 PE=1 SV=2	90306	0.5	0.5	1	0.5	0.5	0.5	3.5	1.33333	0.415037	1.80735	0.373901	0.427243
CCNC_HUMAN	Cyclin-C OS=Homo sapiens GN=CCNC PE=1 SV=2	33620	0.5	1	0.5	0.5	0.5	0.5	3.5	1.33333	0.415037	1.80735	0.373901	0.427243
CYTA_HUMAN	Cystatin-A OS=Homo sapiens GN=CSTA PE=1 SV=1	11000	0.5	0.5	0.5	1	0.5	0.5	3.5	0.833333	-0.263034	1.80735	0.373901	0.427243
CP2J2_HUMAN	Cytochrome P450 2J2 OS=Homo sapiens GN=CYP2J2 PE=1 SV=2	57859	0.5	0.5	0.5	0.5	1	0.5	3.5	0.833333	-0.263034	1.80735	0.373901	0.427243
CKAP2_HUMAN	Cytoskeleton-associated protein 2 OS=Homo sapiens GN=CKAP2 PE=1 SV=1	77509	0.5	0.5	0.5	0.5	0.5	1	3.5	0.833333	-0.263034	1.80735	0.373901	0.427243
NUBP1_HUMAN	Cytosolic Fe-S cluster assembly factor NUBP1 OS=Homo sapiens GN=NUBP1 PE=1 SV=2	35140	0.5	0.5	0.5	0.5	1	0.5	3.5	0.833333	-0.263034	1.80735	0.373901	0.427243
DCA11_HUMAN	DDB1- and CUL4-associated factor 11 OS=Homo sapiens GN=DCAF11 PE=1 SV=1	62258	0.5	0.5	0.5	0.5	0.5	1	3.5	0.833333	-0.263034	1.80735	0.373901	0.427243
DOCK2_HUMAN	Dedicator of cytokinesis protein 2 OS=Homo sapiens GN=DOCK2 PE=1 SV=2	213123	0.5	0.5	1	0.5	0.5	0.5	3.5	1.33333	0.415037	1.80735	0.373901	0.427243
DOCK7_HUMAN	Dedicator of cytokinesis protein 7 OS=Homo sapiens GN=DOCK7 PE=1 SV=4	244289	1	0.5	0.5	0.5	0.5	0.5	3.5	1.33333	0.415037	1.80735	0.373901	0.427243
DENR_HUMAN	Density-regulated protein OS=Homo sapiens GN=DENR PE=1 SV=2	22477	1	0.5	0.5	0.5	0.5	0.5	3.5	1.33333	0.415037	1.80735	0.373901	0.427243
DGKA_HUMAN	Diacylglycerol kinase alpha OS=Homo sapiens GN=DGKA PE=1 SV=3	83945	0.5	0.5	0.5	0.5	0.5	1	3.5	0.833333	-0.263034	1.80735	0.373901	0.427243
DGKG_HUMAN	Diacylglycerol kinase gamma OS=Homo sapiens GN=DGKG PE=2 SV=2	90635	0.5	0.5	0.5	0.5	1	0.5	3.5	0.833333	-0.263034	1.80735	0.373901	0.427243
ODO2_HUMAN	Dihydrolipoyllysine-residue succinyltransferase component of 2-oxoglutarate dehydrogenase complex, mitochondrial OS=Homo sapiens GN=DLST PE=1 SV=3	49041	0.5	0.5	0.5	0.5	1	0.5	3.5	0.833333	-0.263034	1.80735	0.373901	0.427243
GNPAT_HUMAN	Dihydroxyacetone phosphate acyltransferase OS=Homo sapiens GN=GNPAT PE=1 SV=1	77936	0.5	0.5	0.5	0.5	1	0.5	3.5	0.833333	-0.263034	1.80735	0.373901	0.427243
DAAM2_HUMAN	Disheveled-associated activator of morphogenesis 2 OS=Homo sapiens GN=DAAM2 PE=2 SV=3	124276	1	0.5	0.5	0.5	0.5	0.5	3.5	1.33333	0.415037	1.80735	0.373901	0.427243
ADA30_HUMAN	Disintegrin and metalloproteinase domain-containing protein 30 OS=Homo sapiens GN=ADAM30 PE=2 SV=2	91391	0.5	0.5	1	0.5	0.5	0.5	3.5	1.33333	0.415037	1.80735	0.373901	0.427243
DNM3A_HUMAN	DNA (cytosine-5)-methyltransferase 3A OS=Homo sapiens GN=DNMT3A PE=1 SV=4	103390	0.5	0.5	0.5	1	0.5	0.5	3.5	0.833333	-0.263034	1.80735	0.373901	0.427243
MSH2_HUMAN	DNA mismatch repair protein Msh2 OS=Homo sapiens GN=MSH2 PE=1 SV=1	105418	0.5	0.5	0.5	0.5	1	0.5	3.5	0.833333	-0.263034	1.80735	0.373901	0.427243
MSH6_HUMAN	DNA mismatch repair protein Msh6 OS=Homo sapiens GN=MSH6 PE=1 SV=2	154514	0.5	0.5	0.5	0.5	0.5	1	3.5	0.833333	-0.263034	1.80735	0.373901	0.427243
RAD50_HUMAN	DNA repair protein RAD50 OS=Homo sapiens GN=RAD50 PE=1 SV=1	154823	0	1	0.5	0.5	1	0.5	3.5	0.666667	-0.584963	1.80735	0.64333	0.191566
3MG_HUMAN	DNA-3-methyladenine glycosylase OS=Homo sapiens GN=MPG PE=1 SV=3	33247	0.5	1	0.5	0.5	0.5	0.5	3.5	1.33333	0.415037	1.80735	0.373901	0.427243
DJB11_HUMAN	DnaJ homolog subfamily B member 11 OS=Homo sapiens GN=DNAJB11 PE=1 SV=1	40774	0.5	0.5	0.5	0.5	0.5	1	3.5	0.833333	-0.263034	1.80735	0.373901	0.427243
DJC11_HUMAN	DnaJ homolog subfamily C member 11 OS=Homo sapiens GN=DNAJC11 PE=1 SV=2	63524	0.5	0.5	0.5	0.5	0.5	1	3.5	0.833333	-0.263034	1.80735	0.373901	0.427243
STT3B_HUMAN	Dolichyl-diphosphooligosaccharide--protein glycosyltransferase subunit STT3B OS=Homo sapiens GN=STT3B PE=1 SV=1	94241	0	1	0.5	1	0.5	0.5	3.5	1	0	1.80735	0.64333	0.191566
DMRTC_HUMAN	Doublesex- and mab-3-related transcription factor C1 OS=Homo sapiens GN=DMRTC1 PE=2 SV=1	20412	0.5	0.5	0.5	0.5	1	0.5	3.5	0.833333	-0.263034	1.80735	0.373901	0.427243
MRE11_HUMAN	Double-strand break repair protein MRE11A OS=Homo sapiens GN=MRE11A PE=1 SV=3	80885	0	1	1	0.5	0.5	0.5	3.5	1.33333	0.415037	1.80735	0.64333	0.191566
CLK1_HUMAN	Dual specificity protein kinase CLK1 OS=Homo sapiens GN=CLK1 PE=1 SV=2	57996	0.5	0.5	1	0.5	0.5	0.5	3.5	1.33333	0.415037	1.80735	0.373901	0.427243
OPA1_HUMAN	Dynamin-like 120 kDa protein, mitochondrial OS=Homo sapiens GN=OPA1 PE=1 SV=3	112131	0.5	0.5	0.5	0.5	0.5	1	3.5	0.833333	-0.263034	1.80735	0.373901	0.427243
DYH11_HUMAN	Dynein heavy chain 11, axonemal OS=Homo sapiens GN=DNAH11 PE=1 SV=2	524843	0.5	0.5	0.5	0.5	1	0.5	3.5	0.833333	-0.263034	1.80735	0.373901	0.427243
DYH2_HUMAN	Dynein heavy chain 2, axonemal OS=Homo sapiens GN=DNAH2 PE=1 SV=3	510796	1	0.5	0.5	0.5	0.5	0.5	3.5	1.33333	0.415037	1.80735	0.373901	0.427243
DTNA_HUMAN	Dystrobrevin alpha OS=Homo sapiens GN=DTNA PE=1 SV=2	84646	0.5	0.5	0.5	0.5	1	0.5	3.5	0.833333	-0.263034	1.80735	0.373901	0.427243
PIAS1_HUMAN	E3 SUMO-protein ligase PIAS1 OS=Homo sapiens GN=PIAS1 PE=1 SV=2	72760	0.5	0.5	0.5	0.5	1	0.5	3.5	0.833333	-0.263034	1.80735	0.373901	0.427243
BRE1A_HUMAN	E3 ubiquitin-protein ligase BRE1A OS=Homo sapiens GN=RNF20 PE=1 SV=2	114220	0.5	0.5	0.5	0.5	1	0.5	3.5	0.833333	-0.263034	1.80735	0.373901	0.427243
MIB1_HUMAN	E3 ubiquitin-protein ligase MIB1 OS=Homo sapiens GN=MIB1 PE=2 SV=1	112461	0.5	0.5	0.5	1	0.5	0.5	3.5	0.833333	-0.263034	1.80735	0.373901	0.427243
PJA1_HUMAN	E3 ubiquitin-protein ligase Praja-1 OS=Homo sapiens GN=PJA1 PE=1 SV=2	71700	0.5	0.5	1	0.5	0.5	0.5	3.5	1.33333	0.415037	1.80735	0.373901	0.427243
RN128_HUMAN	E3 ubiquitin-protein ligase RNF128 OS=Homo sapiens GN=RNF128 PE=1 SV=1	47176	0.5	0.5	0.5	1	0.5	0.5	3.5	0.833333	-0.263034	1.80735	0.373901	0.427243
TRI41_HUMAN	E3 ubiquitin-protein ligase TRIM41 OS=Homo sapiens GN=TRIM41 PE=1 SV=3	72708	1	0.5	0.5	0.5	0.5	0.5	3.5	1.33333	0.415037	1.80735	0.373901	0.427243
TRI68_HUMAN	E3 ubiquitin-protein ligase TRIM68 OS=Homo sapiens GN=TRIM68 PE=1 SV=1	57193	1	0.5	0.5	0.5	0.5	0.5	3.5	1.33333	0.415037	1.80735	0.373901	0.427243
UFL1_HUMAN	E3 UFM1-protein ligase 1 OS=Homo sapiens GN=KIAA0776 PE=1 SV=2	89996	0.5	0.5	0.5	0.5	0.5	1	3.5	0.833333	-0.263034	1.80735	0.373901	0.427243
EFHB_HUMAN	EF-hand domain-containing family member B OS=Homo sapiens GN=EFHB PE=2 SV=3	94524	0.5	1	0.5	0.5	0.5	0.5	3.5	1.33333	0.415037	1.80735	0.373901	0.427243
EFGM_HUMAN	Elongation factor G, mitochondrial OS=Homo sapiens GN=GFM1 PE=1 SV=2	84103	0.5	0.5	0.5	0.5	1	0.5	3.5	0.833333	-0.263034	1.80735	0.373901	0.427243
ELP1_HUMAN	Elongator complex protein 1 OS=Homo sapiens GN=IKBKAP PE=1 SV=3	151813	0.5	0.5	0.5	0.5	0.5	1	3.5	0.833333	-0.263034	1.80735	0.373901	0.427243
EMID1_HUMAN	EMI domain-containing protein 1 OS=Homo sapiens GN=EMID1 PE=2 SV=1	45834	1	0.5	0.5	0.5	0.5	0.5	3.5	1.33333	0.415037	1.80735	0.373901	0.427243
EPHA2_HUMAN	Ephrin type-A receptor 2 OS=Homo sapiens GN=EPHA2 PE=1 SV=2	109679	0.5	0.5	0.5	0.5	0.5	1	3.5	0.833333	-0.263034	1.80735	0.373901	0.427243
ERI2_HUMAN	ERI1 exoribonuclease 2 OS=Homo sapiens GN=ERI2 PE=2 SV=2	78549	0.5	0.5	0.5	1	0.5	0.5	3.5	0.833333	-0.263034	1.80735	0.373901	0.427243
ERLN1_HUMAN	Erlin-1 OS=Homo sapiens GN=ERLIN1 PE=1 SV=1	39072	0.5	0.5	0.5	1	0.5	0.5	3.5	0.833333	-0.263034	1.80735	0.373901	0.427243
DHB11_HUMAN	Estradiol 17-beta-dehydrogenase 11 OS=Homo sapiens GN=HSD17B11 PE=1 SV=2	33285	0.5	0.5	0.5	0.5	0.5	1	3.5	0.833333	-0.263034	1.80735	0.373901	0.427243
MCA3_HUMAN	Eukaryotic translation elongation factor 1 epsilon-1 OS=Homo sapiens GN=EEF1E1 PE=1 SV=1	19855	0.5	0.5	0.5	0.5	0.5	1	3.5	0.833333	-0.263034	1.80735	0.373901	0.427243
IF4H_HUMAN	Eukaryotic translation initiation factor 4H OS=Homo sapiens GN=EIF4H PE=1 SV=5	27425	0.5	0.5	0.5	1	0.5	0.5	3.5	0.833333	-0.263034	1.80735	0.373901	0.427243
EAA1_HUMAN	Excitatory amino acid transporter 1 OS=Homo sapiens GN=SLC1A3 PE=1 SV=1	59705	0.5	0.5	0.5	0.5	0.5	1	3.5	0.833333	-0.263034	1.80735	0.373901	0.427243
EXOC5_HUMAN	Exocyst complex component 5 OS=Homo sapiens GN=EXOC5 PE=1 SV=1	82827	0.5	0.5	0.5	0.5	0.5	1	3.5	0.833333	-0.263034	1.80735	0.373901	0.427243
EXD2_HUMAN	Exonuclease 3~-5~ domain-containing protein 2 OS=Homo sapiens GN=EXD2 PE=1 SV=1	57165	0.5	1	0.5	0.5	0.5	0.5	3.5	1.33333	0.415037	1.80735	0.373901	0.427243
EXOS3_HUMAN	Exosome complex exonuclease RRP40 OS=Homo sapiens GN=EXOSC3 PE=1 SV=3	30010	0.5	1	0.5	0.5	0.5	0.5	3.5	1.33333	0.415037	1.80735	0.373901	0.427243
EXOS8_HUMAN	Exosome complex exonuclease RRP43 OS=Homo sapiens GN=EXOSC8 PE=1 SV=1	30591	1	0.5	0.5	0.5	0.5	0.5	3.5	1.33333	0.415037	1.80735	0.373901	0.427243
LACRT_HUMAN	Extracellular glycoprotein lacritin OS=Homo sapiens GN=LACRT PE=1 SV=1	14237	0.5	0.5	0.5	0.5	1	0.5	3.5	0.833333	-0.263034	1.80735	0.373901	0.427243
EYA2_HUMAN	Eyes absent homolog 2 OS=Homo sapiens GN=EYA2 PE=1 SV=2	59651	1	0.5	0.5	0.5	0.5	0.5	3.5	1.33333	0.415037	1.80735	0.373901	0.427243
FANCA_HUMAN	Fanconi anemia group A protein OS=Homo sapiens GN=FANCA PE=1 SV=2	164838	0.5	0.5	0.5	0.5	0.5	1	3.5	0.833333	-0.263034	1.80735	0.373901	0.427243
FUBP3_HUMAN	Far upstream element-binding protein 3 OS=Homo sapiens GN=FUBP3 PE=1 SV=2	61944	0	1	0.5	0.5	1	0.5	3.5	0.666667	-0.584963	1.80735	0.64333	0.191566
FBF1_HUMAN	Fas-binding factor 1 OS=Homo sapiens GN=FBF1 PE=1 SV=2	125769	0.5	0.5	0.5	0.5	1	0.5	3.5	0.833333	-0.263034	1.80735	0.373901	0.427243
FAKD1_HUMAN	FAST kinase domain-containing protein 1 OS=Homo sapiens GN=FASTKD1 PE=1 SV=1	98374	1	0.5	0.5	0.5	0.5	0.5	3.5	1.33333	0.415037	1.80735	0.373901	0.427243
FBX38_HUMAN	F-box only protein 38 OS=Homo sapiens GN=FBXO38 PE=1 SV=3	135740	0.5	0.5	1	0.5	0.5	0.5	3.5	1.33333	0.415037	1.80735	0.373901	0.427243
FCSD2_HUMAN	FCH and double SH3 domains protein 2 OS=Homo sapiens GN=FCHSD2 PE=1 SV=3	84737	0.5	0.5	0.5	0.5	1	0.5	3.5	0.833333	-0.263034	1.80735	0.373901	0.427243
FMOD_HUMAN	Fibromodulin OS=Homo sapiens GN=FMOD PE=1 SV=2	43494	1	0.5	0.5	0.5	0.5	0.5	3.5	1.33333	0.415037	1.80735	0.373901	0.427243
FEN1_HUMAN	Flap endonuclease 1 OS=Homo sapiens GN=FEN1 PE=1 SV=1	42908	0.5	0.5	0.5	0.5	1	0.5	3.5	0.833333	-0.263034	1.80735	0.373901	0.427243
FUT3_HUMAN	Galactoside 3(4)-L-fucosyltransferase OS=Homo sapiens GN=FUT3 PE=2 SV=1	42489	0.5	1	0.5	0.5	0.5	0.5	3.5	1.33333	0.415037	1.80735	0.373901	0.427243
GGH_HUMAN	Gamma-glutamyl hydrolase OS=Homo sapiens GN=GGH PE=1 SV=2	36340	0.5	1	0.5	0.5	0.5	0.5	3.5	1.33333	0.415037	1.80735	0.373901	0.427243
GSDMA_HUMAN	Gasdermin-A OS=Homo sapiens GN=GSDMA PE=2 SV=3	49633	0.5	0.5	0.5	1	0.5	0.5	3.5	0.833333	-0.263034	1.80735	0.373901	0.427243
GCFC_HUMAN	GC-rich sequence DNA-binding factor homolog OS=Homo sapiens GN=GCFC PE=1 SV=2	105195	0.5	0.5	0.5	0.5	1	0.5	3.5	0.833333	-0.263034	1.80735	0.373901	0.427243
TF3C6_HUMAN	General transcription factor 3C polypeptide 6 OS=Homo sapiens GN=GTF3C6 PE=1 SV=1	24432	0.5	0.5	0.5	0.5	0.5	1	3.5	0.833333	-0.263034	1.80735	0.373901	0.427243
TF2H1_HUMAN	General transcription factor IIH subunit 1 OS=Homo sapiens GN=GTF2H1 PE=1 SV=1	62335	0.5	1	0.5	0.5	0.5	0.5	3.5	1.33333	0.415037	1.80735	0.373901	0.427243
GLMN_HUMAN	Glomulin OS=Homo sapiens GN=GLMN PE=1 SV=2	68906	0.5	0.5	0.5	0.5	0.5	1	3.5	0.833333	-0.263034	1.80735	0.373901	0.427243
GRIP1_HUMAN	Glutamate receptor-interacting protein 1 OS=Homo sapiens GN=GRIP1 PE=1 SV=2	123203	0.5	1	0.5	0.5	0.5	0.5	3.5	1.33333	0.415037	1.80735	0.373901	0.427243
GSTM2_HUMAN	Glutathione S-transferase Mu 2 OS=Homo sapiens GN=GSTM2 PE=1 SV=2	25899	0.5	0.5	0.5	0.5	1	0.5	3.5	0.833333	-0.263034	1.80735	0.373901	0.427243
GYS2_HUMAN	Glycogen [starch] synthase, liver OS=Homo sapiens GN=GYS2 PE=1 SV=2	81565	0.5	0.5	1	0.5	0.5	0.5	3.5	1.33333	0.415037	1.80735	0.373901	0.427243
GDE_HUMAN	Glycogen debranching enzyme OS=Homo sapiens GN=AGL PE=1 SV=3	176819	0.5	0.5	0.5	0.5	0.5	1	3.5	0.833333	-0.263034	1.80735	0.373901	0.427243
PYGL_HUMAN	Glycogen phosphorylase, liver form OS=Homo sapiens GN=PYGL PE=1 SV=4	97486	0.5	1	0.5	0.5	0.5	0.5	3.5	1.33333	0.415037	1.80735	0.373901	0.427243
GPC3_HUMAN	Glypican-3 OS=Homo sapiens GN=GPC3 PE=1 SV=1	66546	0.5	0.5	0.5	0.5	1	0.5	3.5	0.833333	-0.263034	1.80735	0.373901	0.427243
GOPC_HUMAN	Golgi-associated PDZ and coiled-coil motif-containing protein OS=Homo sapiens GN=GOPC PE=1 SV=1	50888	0.5	0.5	0.5	0.5	0.5	1	3.5	0.833333	-0.263034	1.80735	0.373901	0.427243
GPSM1_HUMAN	G-protein-signaling modulator 1 OS=Homo sapiens GN=GPSM1 PE=1 SV=1	72718	1	0.5	0.5	0.5	0.5	0.5	3.5	1.33333	0.415037	1.80735	0.373901	0.427243
GPSM2_HUMAN	G-protein-signaling modulator 2 OS=Homo sapiens GN=GPSM2 PE=1 SV=2	76539	1	0.5	0.5	0.5	0.5	0.5	3.5	1.33333	0.415037	1.80735	0.373901	0.427243
PA2G3_HUMAN	Group 3 secretory phospholipase A2 OS=Homo sapiens GN=PLA2G3 PE=1 SV=1	58369	0.5	1	0.5	0.5	0.5	0.5	3.5	1.33333	0.415037	1.80735	0.373901	0.427243
GFRP_HUMAN	GTP cyclohydrolase 1 feedback regulatory protein OS=Homo sapiens GN=GCHFR PE=1 SV=3	9749	0.5	0.5	0.5	0.5	1	0.5	3.5	0.833333	-0.263034	1.80735	0.373901	0.427243
ERAL_HUMAN	GTP-binding protein era homolog OS=Homo sapiens GN=ERAL1 PE=1 SV=2	48833	0.5	0.5	0.5	0.5	1	0.5	3.5	0.833333	-0.263034	1.80735	0.373901	0.427243
RAD_HUMAN	GTP-binding protein RAD OS=Homo sapiens GN=RRAD PE=1 SV=2	33453	1	0.5	0.5	0.5	0.5	0.5	3.5	1.33333	0.415037	1.80735	0.373901	0.427243
GBG7_HUMAN	Guanine nucleotide-binding protein G(I)/G(S)/G(O) subunit gamma-7 OS=Homo sapiens GN=GNG7 PE=1 SV=1	7631	0.5	1	0.5	0.5	0.5	0.5	3.5	1.33333	0.415037	1.80735	0.373901	0.427243
GBP3_HUMAN	Guanylate-binding protein 3 OS=Homo sapiens GN=GBP3 PE=2 SV=3	68698	1	0.5	0.5	0.5	0.5	0.5	3.5	1.33333	0.415037	1.80735	0.373901	0.427243
HAUS6_HUMAN	HAUS augmin-like complex subunit 6 OS=Homo sapiens GN=HAUS6 PE=1 SV=2	109636	0.5	0.5	1	0.5	0.5	0.5	3.5	1.33333	0.415037	1.80735	0.373901	0.427243
HDDC2_HUMAN	HD domain-containing protein 2 OS=Homo sapiens GN=HDDC2 PE=1 SV=1	23547	0.5	0.5	0.5	0.5	1	0.5	3.5	0.833333	-0.263034	1.80735	0.373901	0.427243
CG027_HUMAN	HEAT repeat-containing protein C7orf27 OS=Homo sapiens GN=C7orf27 PE=1 SV=2	89774	0.5	0.5	0.5	0.5	0.5	1	3.5	0.833333	-0.263034	1.80735	0.373901	0.427243
HLTF_HUMAN	Helicase-like transcription factor OS=Homo sapiens GN=HLTF PE=1 SV=2	114883	1	0.5	0.5	0.5	0.5	0.5	3.5	1.33333	0.415037	1.80735	0.373901	0.427243
FGF2_HUMAN	Heparin-binding growth factor 2 OS=Homo sapiens GN=FGF2 PE=1 SV=3	31093	0.5	1	0.5	0.5	0.5	0.5	3.5	1.33333	0.415037	1.80735	0.373901	0.427243
HMGLX_HUMAN	High mobility group protein 1-like 10 OS=Homo sapiens GN=HMG1L10 PE=1 SV=1	24374	0.5	0.5	0.5	1	0.5	0.5	3.5	0.833333	-0.263034	1.80735	0.373901	0.427243
BGAT_HUMAN	Histo-blood group ABO system transferase OS=Homo sapiens GN=ABO PE=1 SV=2	41249	1	0.5	0.5	0.5	0.5	0.5	3.5	1.33333	0.415037	1.80735	0.373901	0.427243
HOME1_HUMAN	Homer protein homolog 1 OS=Homo sapiens GN=HOMER1 PE=1 SV=2	40366	0.5	0.5	0.5	0.5	0.5	1	3.5	0.833333	-0.263034	1.80735	0.373901	0.427243
HPBP1_HUMAN	Hsp70-binding protein 1 OS=Homo sapiens GN=HSPBP1 PE=1 SV=1	40190	0.5	0.5	0.5	0.5	0.5	1	3.5	0.833333	-0.263034	1.80735	0.373901	0.427243
CDC37_HUMAN	Hsp90 co-chaperone Cdc37 OS=Homo sapiens GN=CDC37 PE=1 SV=1	44953	0.5	0.5	0.5	0.5	1	0.5	3.5	0.833333	-0.263034	1.80735	0.373901	0.427243
IGHA1_HUMAN	Ig alpha-1 chain C region OS=Homo sapiens GN=IGHA1 PE=1 SV=2	38486	0	0.5	1	0.5	1	0.5	3.5	0.833333	-0.263034	1.80735	0.64333	0.191566
IGDC3_HUMAN	Immunoglobulin superfamily DCC subclass member 3 OS=Homo sapiens GN=IGDCC3 PE=2 SV=1	87596	0.5	0.5	1	0.5	0.5	0.5	3.5	1.33333	0.415037	1.80735	0.373901	0.427243
IGS10_HUMAN	Immunoglobulin superfamily member 10 OS=Homo sapiens GN=IGSF10 PE=1 SV=1	292936	0.5	0.5	0.5	0.5	0.5	1	3.5	0.833333	-0.263034	1.80735	0.373901	0.427243
MCL1_HUMAN	Induced myeloid leukemia cell differentiation protein Mcl-1 OS=Homo sapiens GN=MCL1 PE=1 SV=3	37428	0.5	1	0.5	0.5	0.5	0.5	3.5	1.33333	0.415037	1.80735	0.373901	0.427243
IKKB_HUMAN	Inhibitor of nuclear factor kappa-B kinase subunit beta OS=Homo sapiens GN=IKBKB PE=1 SV=1	87535	0.5	0.5	1	0.5	0.5	0.5	3.5	1.33333	0.415037	1.80735	0.373901	0.427243
IKIP_HUMAN	Inhibitor of nuclear factor kappa-B kinase-interacting protein OS=Homo sapiens GN=IKIP PE=1 SV=1	39399	0.5	0.5	0.5	0.5	0.5	1	3.5	0.833333	-0.263034	1.80735	0.373901	0.427243
ITPA_HUMAN	Inosine triphosphate pyrophosphatase OS=Homo sapiens GN=ITPA PE=1 SV=2	21831	0.5	0.5	0.5	0.5	1	0.5	3.5	0.833333	-0.263034	1.80735	0.373901	0.427243
IMDH1_HUMAN	Inosine-5~-monophosphate dehydrogenase 1 OS=Homo sapiens GN=IMPDH1 PE=1 SV=2	55770	0.5	0.5	0.5	0.5	1	0.5	3.5	0.833333	-0.263034	1.80735	0.373901	0.427243
ITPK1_HUMAN	Inositol-tetrakisphosphate 1-kinase OS=Homo sapiens GN=ITPK1 PE=1 SV=2	46162	0.5	0.5	0.5	0.5	1	0.5	3.5	0.833333	-0.263034	1.80735	0.373901	0.427243
ITA3_HUMAN	Integrin alpha-3 OS=Homo sapiens GN=ITGA3 PE=1 SV=4	119878	0.5	0.5	1	0.5	0.5	0.5	3.5	1.33333	0.415037	1.80735	0.373901	0.427243
INAR1_HUMAN	Interferon alpha/beta receptor 1 OS=Homo sapiens GN=IFNAR1 PE=1 SV=3	64112	0.5	0.5	0.5	1	0.5	0.5	3.5	0.833333	-0.263034	1.80735	0.373901	0.427243
IRF8_HUMAN	Interferon regulatory factor 8 OS=Homo sapiens GN=IRF8 PE=1 SV=2	49123	0.5	0.5	0.5	0.5	0.5	1	3.5	0.833333	-0.263034	1.80735	0.373901	0.427243
GBP2_HUMAN	Interferon-induced guanylate-binding protein 2 OS=Homo sapiens GN=GBP2 PE=2 SV=3	67680	0.5	0.5	0.5	0.5	0.5	1	3.5	0.833333	-0.263034	1.80735	0.373901	0.427243
JDP2_HUMAN	Jun dimerization protein 2 OS=Homo sapiens GN=JDP2 PE=1 SV=1	18806	0.5	0.5	0.5	0.5	1	0.5	3.5	0.833333	-0.263034	1.80735	0.373901	0.427243
JPH3_HUMAN	Junctophilin-3 OS=Homo sapiens GN=JPH3 PE=1 SV=2	81818	0.5	0.5	1	0.5	0.5	0.5	3.5	1.33333	0.415037	1.80735	0.373901	0.427243
KLK11_HUMAN	Kallikrein-11 OS=Homo sapiens GN=KLK11 PE=1 SV=2	31780	0.5	0.5	0.5	0.5	0.5	1	3.5	0.833333	-0.263034	1.80735	0.373901	0.427243
KLH33_HUMAN	Kelch-like protein 33 OS=Homo sapiens GN=KLHL33 PE=2 SV=2	58571	0.5	1	0.5	0.5	0.5	0.5	3.5	1.33333	0.415037	1.80735	0.373901	0.427243
KCT2_HUMAN	Keratinocyte-associated transmembrane protein 2 OS=Homo sapiens GN=KCT2 PE=2 SV=2	29331	0.5	0.5	0.5	1	0.5	0.5	3.5	0.833333	-0.263034	1.80735	0.373901	0.427243
KTN1_HUMAN	Kinectin OS=Homo sapiens GN=KTN1 PE=1 SV=1	156464	0.5	1	0.5	0.5	0.5	0.5	3.5	1.33333	0.415037	1.80735	0.373901	0.427243
KI13A_HUMAN	Kinesin-like protein KIF13A OS=Homo sapiens GN=KIF13A PE=1 SV=2	203836	0.5	0.5	0.5	0.5	0.5	1	3.5	0.833333	-0.263034	1.80735	0.373901	0.427243
KI21B_HUMAN	Kinesin-like protein KIF21B OS=Homo sapiens GN=KIF21B PE=1 SV=2	184316	0.5	0.5	1	0.5	0.5	0.5	3.5	1.33333	0.415037	1.80735	0.373901	0.427243
LAGE3_HUMAN	L antigen family member 3 OS=Homo sapiens GN=LAGE3 PE=1 SV=2	14909	0.5	0.5	0.5	1	0.5	0.5	3.5	0.833333	-0.263034	1.80735	0.373901	0.427243
LANC2_HUMAN	LanC-like protein 2 OS=Homo sapiens GN=LANCL2 PE=1 SV=1	51677	1	0.5	0.5	0.5	0.5	0.5	3.5	1.33333	0.415037	1.80735	0.373901	0.427243
LAT4_HUMAN	Large neutral amino acids transporter small subunit 4 OS=Homo sapiens GN=SLC43A2 PE=1 SV=1	63618	0.5	0.5	0.5	0.5	0.5	1	3.5	0.833333	-0.263034	1.80735	0.373901	0.427243
BAT2_HUMAN	Large proline-rich protein BAT2 OS=Homo sapiens GN=BAT2 PE=1 SV=2	229177	0.5	1	0.5	0.5	0.5	0.5	3.5	1.33333	0.415037	1.80735	0.373901	0.427243
K1239_HUMAN	Leucine-rich repeat and WD repeat-containing protein KIAA1239 OS=Homo sapiens GN=KIAA1239 PE=2 SV=3	200191	0.5	0.5	0.5	1	0.5	0.5	3.5	0.833333	-0.263034	1.80735	0.373901	0.427243
LRC53_HUMAN	Leucine-rich repeat-containing protein 53 OS=Homo sapiens GN=LRRC53 PE=4 SV=2	142080	0.5	0.5	1	0.5	0.5	0.5	3.5	1.33333	0.415037	1.80735	0.373901	0.427243
LRC69_HUMAN	Leucine-rich repeat-containing protein 69 OS=Homo sapiens GN=LRRC69 PE=2 SV=2	40307	0.5	0.5	0.5	0.5	0.5	1	3.5	0.833333	-0.263034	1.80735	0.373901	0.427243
LBN_HUMAN	Limbin OS=Homo sapiens GN=EVC2 PE=1 SV=1	148825	0.5	0.5	0.5	0.5	1	0.5	3.5	0.833333	-0.263034	1.80735	0.373901	0.427243
LPPR4_HUMAN	Lipid phosphate phosphatase-related protein type 4 OS=Homo sapiens GN=LPPR4 PE=1 SV=1	83957	0.5	0.5	1	0.5	0.5	0.5	3.5	1.33333	0.415037	1.80735	0.373901	0.427243
LONM_HUMAN	Lon protease homolog, mitochondrial OS=Homo sapiens GN=LONP1 PE=1 SV=2	106936	0.5	0.5	0.5	0.5	1	0.5	3.5	0.833333	-0.263034	1.80735	0.373901	0.427243
LRP1B_HUMAN	Low-density lipoprotein receptor-related protein 1B OS=Homo sapiens GN=LRP1B PE=1 SV=2	534832	1	0.5	0.5	0.5	0.5	0.5	3.5	1.33333	0.415037	1.80735	0.373901	0.427243
LAG3_HUMAN	Lymphocyte activation gene 3 protein OS=Homo sapiens GN=LAG3 PE=1 SV=5	57869	0.5	0.5	1	0.5	0.5	0.5	3.5	1.33333	0.415037	1.80735	0.373901	0.427243
LYPL1_HUMAN	Lysophospholipase-like protein 1 OS=Homo sapiens GN=LYPLAL1 PE=1 SV=3	26585	0.5	0.5	0.5	0.5	1	0.5	3.5	0.833333	-0.263034	1.80735	0.373901	0.427243
LYAG_HUMAN	Lysosomal alpha-glucosidase OS=Homo sapiens GN=GAA PE=1 SV=3	106107	0.5	0.5	0.5	0.5	1	0.5	3.5	0.833333	-0.263034	1.80735	0.373901	0.427243
MACD1_HUMAN	MACRO domain-containing protein 1 OS=Homo sapiens GN=MACROD1 PE=1 SV=2	35996	0.5	0.5	0.5	0.5	0.5	1	3.5	0.833333	-0.263034	1.80735	0.373901	0.427243
GMPPA_HUMAN	Mannose-1-phosphate guanyltransferase alpha OS=Homo sapiens GN=GMPPA PE=1 SV=1	46604	0.5	0.5	0.5	0.5	1	0.5	3.5	0.833333	-0.263034	1.80735	0.373901	0.427243
GMPPB_HUMAN	Mannose-1-phosphate guanyltransferase beta OS=Homo sapiens GN=GMPPB PE=1 SV=2	40379	0.5	0.5	0.5	0.5	1	0.5	3.5	0.833333	-0.263034	1.80735	0.373901	0.427243
MAPK5_HUMAN	MAP kinase-activated protein kinase 5 OS=Homo sapiens GN=MAPKAPK5 PE=1 SV=2	54642	0.5	0.5	0.5	0.5	1	0.5	3.5	0.833333	-0.263034	1.80735	0.373901	0.427243
MARK3_HUMAN	MAP/microtubule affinity-regulating kinase 3 OS=Homo sapiens GN=MARK3 PE=1 SV=3	87521	0.5	1	0.5	0.5	0.5	0.5	3.5	1.33333	0.415037	1.80735	0.373901	0.427243
MEN1_HUMAN	Menin OS=Homo sapiens GN=MEN1 PE=1 SV=3	68350	0.5	0.5	0.5	0.5	1	0.5	3.5	0.833333	-0.263034	1.80735	0.373901	0.427243
MTX1_HUMAN	Metaxin-1 OS=Homo sapiens GN=MTX1 PE=1 SV=2	51673	0.5	0.5	0.5	0.5	1	0.5	3.5	0.833333	-0.263034	1.80735	0.373901	0.427243
TET1_HUMAN	Methylcytosine dioxygenase TET1 OS=Homo sapiens GN=TET1 PE=1 SV=2	237956	0.5	0.5	0.5	1	0.5	0.5	3.5	0.833333	-0.263034	1.80735	0.373901	0.427243
MMSA_HUMAN	Methylmalonate-semialdehyde dehydrogenase [acylating], mitochondrial OS=Homo sapiens GN=ALDH6A1 PE=1 SV=2	58259	0.5	0.5	1	0.5	0.5	0.5	3.5	1.33333	0.415037	1.80735	0.373901	0.427243
RFX1_HUMAN	MHC class II regulatory factor RFX1 OS=Homo sapiens GN=RFX1 PE=1 SV=2	105035	0.5	0.5	0.5	0.5	0.5	1	3.5	0.833333	-0.263034	1.80735	0.373901	0.427243
MACF1_HUMAN	Microtubule-actin cross-linking factor 1, isoforms 1/2/3/5 OS=Homo sapiens GN=MACF1 PE=1 SV=3	623626	0.5	0.5	1	0.5	0.5	0.5	3.5	1.33333	0.415037	1.80735	0.373901	0.427243
MLP3A_HUMAN	Microtubule-associated proteins 1A/1B light chain 3A OS=Homo sapiens GN=MAP1LC3A PE=1 SV=2	14320	0.5	0.5	0.5	0.5	1	0.5	3.5	0.833333	-0.263034	1.80735	0.373901	0.427243
MTCH1_HUMAN	Mitochondrial carrier homolog 1 OS=Homo sapiens GN=MTCH1 PE=1 SV=1	41859	0.5	0.5	0.5	0.5	1	0.5	3.5	0.833333	-0.263034	1.80735	0.373901	0.427243
GHC1_HUMAN	Mitochondrial glutamate carrier 1 OS=Homo sapiens GN=SLC25A22 PE=1 SV=1	34904	0.5	0.5	0.5	0.5	1	0.5	3.5	0.833333	-0.263034	1.80735	0.373901	0.427243
MIRO1_HUMAN	Mitochondrial Rho GTPase 1 OS=Homo sapiens GN=RHOT1 PE=1 SV=2	71765	0.5	0.5	0.5	0.5	1	0.5	3.5	0.833333	-0.263034	1.80735	0.373901	0.427243
MFN1_HUMAN	Mitofusin-1 OS=Homo sapiens GN=MFN1 PE=1 SV=2	84845	0.5	0.5	0.5	0.5	0.5	1	3.5	0.833333	-0.263034	1.80735	0.373901	0.427243
MK15_HUMAN	Mitogen-activated protein kinase 15 OS=Homo sapiens GN=MAPK15 PE=1 SV=1	60251	0.5	0.5	0.5	0.5	1	0.5	3.5	0.833333	-0.263034	1.80735	0.373901	0.427243
MK08_HUMAN	Mitogen-activated protein kinase 8 OS=Homo sapiens GN=MAPK8 PE=1 SV=2	48835	0.5	0.5	1	0.5	0.5	0.5	3.5	1.33333	0.415037	1.80735	0.373901	0.427243
BUB1_HUMAN	Mitotic checkpoint serine/threonine-protein kinase BUB1 OS=Homo sapiens GN=BUB1 PE=1 SV=1	123437	0.5	0.5	0.5	0.5	0.5	1	3.5	0.833333	-0.263034	1.80735	0.373901	0.427243
MOT10_HUMAN	Monocarboxylate transporter 10 OS=Homo sapiens GN=SLC16A10 PE=1 SV=1	56197	0.5	0.5	0.5	0.5	1	0.5	3.5	0.833333	-0.263034	1.80735	0.373901	0.427243
RAE1L_HUMAN	mRNA export factor OS=Homo sapiens GN=RAE1 PE=1 SV=1	41569	0.5	1	0.5	0.5	0.5	0.5	3.5	1.33333	0.415037	1.80735	0.373901	0.427243
MIS_HUMAN	Muellerian-inhibiting factor OS=Homo sapiens GN=AMH PE=1 SV=2	59869	0.5	1	0.5	0.5	0.5	0.5	3.5	1.33333	0.415037	1.80735	0.373901	0.427243
MRP9_HUMAN	Multidrug resistance-associated protein 9 OS=Homo sapiens GN=ABCC12 PE=1 SV=2	153625	1	0.5	0.5	0.5	0.5	0.5	3.5	1.33333	0.415037	1.80735	0.373901	0.427243
F125A_HUMAN	Multivesicular body subunit 12A OS=Homo sapiens GN=FAM125A PE=1 SV=1	29107	0.5	0.5	0.5	0.5	1	0.5	3.5	0.833333	-0.263034	1.80735	0.373901	0.427243
MYT1_HUMAN	Myelin transcription factor 1 OS=Homo sapiens GN=MYT1 PE=1 SV=2	123907	0.5	0.5	1	0.5	0.5	0.5	3.5	1.33333	0.415037	1.80735	0.373901	0.427243
MAG_HUMAN	Myelin-associated glycoprotein OS=Homo sapiens GN=MAG PE=1 SV=1	69880	1	0.5	0.5	0.5	0.5	0.5	3.5	1.33333	0.415037	1.80735	0.373901	0.427243
MYO1E_HUMAN	Myosin-Ie OS=Homo sapiens GN=MYO1E PE=1 SV=2	127552	0.5	0.5	0.5	0.5	0.5	1	3.5	0.833333	-0.263034	1.80735	0.373901	0.427243
MYO9B_HUMAN	Myosin-IXb OS=Homo sapiens GN=MYO9B PE=1 SV=2	245060	0	0.5	1	0.5	1	0.5	3.5	0.833333	-0.263034	1.80735	0.64333	0.191566
MYO19_HUMAN	Myosin-XIX OS=Homo sapiens GN=MYO19 PE=2 SV=2	110776	0.5	0.5	0.5	0.5	0.5	1	3.5	0.833333	-0.263034	1.80735	0.373901	0.427243
MYO16_HUMAN	Myosin-XVI OS=Homo sapiens GN=MYO16 PE=1 SV=3	208165	0.5	0.5	0.5	1	0.5	0.5	3.5	0.833333	-0.263034	1.80735	0.373901	0.427243
MTMR1_HUMAN	Myotubularin-related protein 1 OS=Homo sapiens GN=MTMR1 PE=1 SV=4	75372	0.5	0.5	0.5	0.5	1	0.5	3.5	0.833333	-0.263034	1.80735	0.373901	0.427243
MTMRE_HUMAN	Myotubularin-related protein 14 OS=Homo sapiens GN=MTMR14 PE=1 SV=2	73013	0.5	0.5	0.5	0.5	0.5	1	3.5	0.833333	-0.263034	1.80735	0.373901	0.427243
MARCS_HUMAN	Myristoylated alanine-rich C-kinase substrate OS=Homo sapiens GN=MARCKS PE=1 SV=4	31707	0.5	1	0.5	0.5	0.5	0.5	3.5	1.33333	0.415037	1.80735	0.373901	0.427243
NAT11_HUMAN	N-acetyltransferase 11 OS=Homo sapiens GN=NAT11 PE=2 SV=1	27746	0.5	0.5	0.5	0.5	0.5	1	3.5	0.833333	-0.263034	1.80735	0.373901	0.427243
NEUA_HUMAN	N-acylneuraminate cytidylyltransferase OS=Homo sapiens GN=CMAS PE=1 SV=2	49033	0	1	0.5	0.5	1	0.5	3.5	0.666667	-0.584963	1.80735	0.64333	0.191566
NDUV1_HUMAN	NADH dehydrogenase [ubiquinone] flavoprotein 1, mitochondrial OS=Homo sapiens GN=NDUFV1 PE=1 SV=4	51469	0.5	0.5	0.5	0.5	0.5	1	3.5	0.833333	-0.263034	1.80735	0.373901	0.427243
NEBU_HUMAN	Nebulin OS=Homo sapiens GN=NEB PE=1 SV=3	775419	0.5	0.5	0.5	0.5	0.5	1	3.5	0.833333	-0.263034	1.80735	0.373901	0.427243
UNC5B_HUMAN	Netrin receptor UNC5B OS=Homo sapiens GN=UNC5B PE=1 SV=2	105567	0.5	0.5	0.5	0.5	1	0.5	3.5	0.833333	-0.263034	1.80735	0.373901	0.427243
GPM6A_HUMAN	Neuronal membrane glycoprotein M6-a OS=Homo sapiens GN=GPM6A PE=1 SV=2	31930	1	0.5	0.5	0.5	0.5	0.5	3.5	1.33333	0.415037	1.80735	0.373901	0.427243
NF2IP_HUMAN	NFATC2-interacting protein OS=Homo sapiens GN=NFATC2IP PE=1 SV=1	45960	0.5	0.5	0.5	0.5	1	0.5	3.5	0.833333	-0.263034	1.80735	0.373901	0.427243
NFAC3_HUMAN	Nuclear factor of activated T-cells, cytoplasmic 3 OS=Homo sapiens GN=NFATC3 PE=1 SV=1	117118	0.5	1	0.5	0.5	0.5	0.5	3.5	1.33333	0.415037	1.80735	0.373901	0.427243
NUDC_HUMAN	Nuclear migration protein nudC OS=Homo sapiens GN=NUDC PE=1 SV=1	38276	0.5	0.5	0.5	0.5	1	0.5	3.5	0.833333	-0.263034	1.80735	0.373901	0.427243
NU133_HUMAN	Nuclear pore complex protein Nup133 OS=Homo sapiens GN=NUP133 PE=1 SV=2	129924	0.5	0.5	0.5	0.5	0.5	1	3.5	0.833333	-0.263034	1.80735	0.373901	0.427243
NUP85_HUMAN	Nuclear pore complex protein Nup85 OS=Homo sapiens GN=NUP85 PE=1 SV=1	75826	0.5	0.5	0.5	0.5	1	0.5	3.5	0.833333	-0.263034	1.80735	0.373901	0.427243
PO210_HUMAN	Nuclear pore membrane glycoprotein 210 OS=Homo sapiens GN=NUP210 PE=1 SV=3	205895	0.5	0.5	1	0.5	0.5	0.5	3.5	1.33333	0.415037	1.80735	0.373901	0.427243
NCOR2_HUMAN	Nuclear receptor corepressor 2 OS=Homo sapiens GN=NCOR2 PE=1 SV=2	275376	0.5	0.5	0.5	0.5	1	0.5	3.5	0.833333	-0.263034	1.80735	0.373901	0.427243
NR2C2_HUMAN	Nuclear receptor subfamily 2 group C member 2 OS=Homo sapiens GN=NR2C2 PE=1 SV=1	66228	0.5	1	0.5	0.5	0.5	0.5	3.5	1.33333	0.415037	1.80735	0.373901	0.427243
NOC3L_HUMAN	Nucleolar complex protein 3 homolog OS=Homo sapiens GN=NOC3L PE=1 SV=1	92946	0.5	0.5	1	0.5	0.5	0.5	3.5	1.33333	0.415037	1.80735	0.373901	0.427243
NOG2_HUMAN	Nucleolar GTP-binding protein 2 OS=Homo sapiens GN=GNL2 PE=1 SV=1	83831	0.5	0.5	0.5	1	0.5	0.5	3.5	0.833333	-0.263034	1.80735	0.373901	0.427243
NOL4_HUMAN	Nucleolar protein 4 OS=Homo sapiens GN=NOL4 PE=2 SV=1	58725	0.5	0.5	0.5	0.5	1	0.5	3.5	0.833333	-0.263034	1.80735	0.373901	0.427243
UBF1_HUMAN	Nucleolar transcription factor 1 OS=Homo sapiens GN=UBTF PE=1 SV=1	89692	0.5	0.5	0.5	0.5	1	0.5	3.5	0.833333	-0.263034	1.80735	0.373901	0.427243
NUDC1_HUMAN	NudC domain-containing protein 1 OS=Homo sapiens GN=NUDCD1 PE=1 SV=1	67532	0	0.5	0.5	1	0.5	1	3.5	0.5	-1	1.80735	0.101192	0.994854
O11L1_HUMAN	Olfactory receptor 11L1 OS=Homo sapiens GN=OR11L1 PE=2 SV=1	37537	0.5	0.5	1	0.5	0.5	0.5	3.5	1.33333	0.415037	1.80735	0.373901	0.427243
OXR1_HUMAN	Oxidation resistance protein 1 OS=Homo sapiens GN=OXR1 PE=1 SV=1	85412	0.5	0.5	1	0.5	0.5	0.5	3.5	1.33333	0.415037	1.80735	0.373901	0.427243
OSB11_HUMAN	Oxysterol-binding protein-related protein 11 OS=Homo sapiens GN=OSBPL11 PE=1 SV=2	84332	1	0.5	0.5	0.5	0.5	0.5	3.5	1.33333	0.415037	1.80735	0.373901	0.427243
OSBL5_HUMAN	Oxysterol-binding protein-related protein 5 OS=Homo sapiens GN=OSBPL5 PE=1 SV=1	99752	0.5	0.5	0.5	0.5	1	0.5	3.5	0.833333	-0.263034	1.80735	0.373901	0.427243
PLDN_HUMAN	Pallidin OS=Homo sapiens GN=PLDN PE=1 SV=1	19845	1	0.5	0.5	0.5	0.5	0.5	3.5	1.33333	0.415037	1.80735	0.373901	0.427243
PAR6G_HUMAN	Partitioning defective 6 homolog gamma OS=Homo sapiens GN=PARD6G PE=1 SV=1	41086	0.5	0.5	0.5	1	0.5	0.5	3.5	0.833333	-0.263034	1.80735	0.373901	0.427243
PEG3_HUMAN	Paternally-expressed gene 3 protein OS=Homo sapiens GN=PEG3 PE=2 SV=1	182939	1	0.5	0.5	0.5	0.5	0.5	3.5	1.33333	0.415037	1.80735	0.373901	0.427243
PAXI1_HUMAN	PAX-interacting protein 1 OS=Homo sapiens GN=PAXIP1 PE=1 SV=1	118927	0.5	0.5	1	0.5	0.5	0.5	3.5	1.33333	0.415037	1.80735	0.373901	0.427243
PDZD2_HUMAN	PDZ domain-containing protein 2 OS=Homo sapiens GN=PDZD2 PE=1 SV=4	303964	0.5	0.5	0.5	0.5	1	0.5	3.5	0.833333	-0.263034	1.80735	0.373901	0.427243
PCX1_HUMAN	Pecanex-like protein 1 OS=Homo sapiens GN=PCNX PE=2 SV=2	261308	0.5	1	0.5	0.5	0.5	0.5	3.5	1.33333	0.415037	1.80735	0.373901	0.427243
PTH2_HUMAN	Peptidyl-tRNA hydrolase 2, mitochondrial OS=Homo sapiens GN=PTRH2 PE=1 SV=1	19466	0.5	0.5	0.5	0.5	0.5	1	3.5	0.833333	-0.263034	1.80735	0.373901	0.427243
PHF12_HUMAN	PHD finger protein 12 OS=Homo sapiens GN=PHF12 PE=1 SV=2	111682	0.5	0.5	0.5	0.5	1	0.5	3.5	0.833333	-0.263034	1.80735	0.373901	0.427243
PHF3_HUMAN	PHD finger protein 3 OS=Homo sapiens GN=PHF3 PE=1 SV=3	231563	0.5	0.5	0.5	0.5	1	0.5	3.5	0.833333	-0.263034	1.80735	0.373901	0.427243
PI51C_HUMAN	Phosphatidylinositol-4-phosphate 5-kinase type-1 gamma OS=Homo sapiens GN=PIP5K1C PE=1 SV=2	73500	0.5	0.5	0.5	1	0.5	0.5	3.5	0.833333	-0.263034	1.80735	0.373901	0.427243
AGM1_HUMAN	Phosphoacetylglucosamine mutase OS=Homo sapiens GN=PGM3 PE=1 SV=1	60270	0.5	0.5	0.5	0.5	1	0.5	3.5	0.833333	-0.263034	1.80735	0.373901	0.427243
PLAP_HUMAN	Phospholipase A-2-activating protein OS=Homo sapiens GN=PLAA PE=1 SV=2	88641	0.5	0.5	0.5	0.5	1	0.5	3.5	0.833333	-0.263034	1.80735	0.373901	0.427243
PLB1_HUMAN	Phospholipase B1, membrane-associated OS=Homo sapiens GN=PLB1 PE=1 SV=2	164837	0.5	0.5	1	0.5	0.5	0.5	3.5	1.33333	0.415037	1.80735	0.373901	0.427243
PLS3_HUMAN	Phospholipid scramblase 3 OS=Homo sapiens GN=PLSCR3 PE=1 SV=1	32383	0.5	0.5	1	0.5	0.5	0.5	3.5	1.33333	0.415037	1.80735	0.373901	0.427243
PHKG1_HUMAN	Phosphorylase b kinase gamma catalytic chain, skeletal muscle isoform OS=Homo sapiens GN=PHKG1 PE=2 SV=3	45280	0.5	0.5	0.5	0.5	1	0.5	3.5	0.833333	-0.263034	1.80735	0.373901	0.427243
PKP1_HUMAN	Plakophilin-1 OS=Homo sapiens GN=PKP1 PE=1 SV=2	84119	0.5	0.5	0.5	0.5	0.5	1	3.5	0.833333	-0.263034	1.80735	0.373901	0.427243
PKHH3_HUMAN	Pleckstrin homology domain-containing family H member 3 OS=Homo sapiens GN=PLEKHH3 PE=1 SV=1	86299	0.5	0.5	0.5	1	0.5	0.5	3.5	0.833333	-0.263034	1.80735	0.373901	0.427243
PLEC1_HUMAN	Plectin-1 OS=Homo sapiens GN=PLEC1 PE=1 SV=3	533462	0.5	1	0.5	0.5	0.5	0.5	3.5	1.33333	0.415037	1.80735	0.373901	0.427243
PCGF6_HUMAN	Polycomb group RING finger protein 6 OS=Homo sapiens GN=PCGF6 PE=1 SV=2	39593	1	0.5	0.5	0.5	0.5	0.5	3.5	1.33333	0.415037	1.80735	0.373901	0.427243
KCNA6_HUMAN	Potassium voltage-gated channel subfamily A member 6 OS=Homo sapiens GN=KCNA6 PE=1 SV=1	59148	0.5	0.5	0.5	1	0.5	0.5	3.5	0.833333	-0.263034	1.80735	0.373901	0.427243
PFD3_HUMAN	Prefoldin subunit 3 OS=Homo sapiens GN=VBP1 PE=1 SV=3	22815	0.5	0.5	0.5	1	0.5	0.5	3.5	0.833333	-0.263034	1.80735	0.373901	0.427243
PCF11_HUMAN	Pre-mRNA cleavage complex 2 protein Pcf11 OS=Homo sapiens GN=PCF11 PE=1 SV=3	173628	0.5	0.5	0.5	0.5	0.5	1	3.5	0.833333	-0.263034	1.80735	0.373901	0.427243
SLU7_HUMAN	Pre-mRNA-splicing factor SLU7 OS=Homo sapiens GN=SLU7 PE=1 SV=2	68800	0.5	0.5	1	0.5	0.5	0.5	3.5	1.33333	0.415037	1.80735	0.373901	0.427243
SYRM_HUMAN	Probable arginyl-tRNA synthetase, mitochondrial OS=Homo sapiens GN=RARS2 PE=1 SV=1	65920	0.5	0.5	0.5	0.5	1	0.5	3.5	0.833333	-0.263034	1.80735	0.373901	0.427243
SYNM_HUMAN	Probable asparaginyl-tRNA synthetase, mitochondrial OS=Homo sapiens GN=NARS2 PE=1 SV=2	54556	0.5	0.5	0.5	0.5	1	0.5	3.5	0.833333	-0.263034	1.80735	0.373901	0.427243
DDX10_HUMAN	Probable ATP-dependent RNA helicase DDX10 OS=Homo sapiens GN=DDX10 PE=1 SV=2	101168	0.5	0.5	0.5	0.5	1	0.5	3.5	0.833333	-0.263034	1.80735	0.373901	0.427243
DDX53_HUMAN	Probable ATP-dependent RNA helicase DDX53 OS=Homo sapiens GN=DDX53 PE=1 SV=3	71509	0.5	0.5	0.5	0.5	0.5	1	3.5	0.833333	-0.263034	1.80735	0.373901	0.427243
DDX56_HUMAN	Probable ATP-dependent RNA helicase DDX56 OS=Homo sapiens GN=DDX56 PE=1 SV=1	62007	1	0.5	0.5	0.5	0.5	0.5	3.5	1.33333	0.415037	1.80735	0.373901	0.427243
DDX60_HUMAN	Probable ATP-dependent RNA helicase DDX60 OS=Homo sapiens GN=DDX60 PE=2 SV=2	199680	0.5	0.5	1	0.5	0.5	0.5	3.5	1.33333	0.415037	1.80735	0.373901	0.427243
DHX37_HUMAN	Probable ATP-dependent RNA helicase DHX37 OS=Homo sapiens GN=DHX37 PE=1 SV=1	130547	0	1	0.5	0.5	0.5	1	3.5	0.833333	-0.263034	1.80735	0.64333	0.191566
HERC2_HUMAN	Probable E3 ubiquitin-protein ligase HERC2 OS=Homo sapiens GN=HERC2 PE=1 SV=1	533697	0.5	0.5	0.5	0.5	1	0.5	3.5	0.833333	-0.263034	1.80735	0.373901	0.427243
MKRN2_HUMAN	Probable E3 ubiquitin-protein ligase makorin-2 OS=Homo sapiens GN=MKRN2 PE=1 SV=2	48278	1	0.5	0.5	0.5	0.5	0.5	3.5	1.33333	0.415037	1.80735	0.373901	0.427243
SYEM_HUMAN	Probable glutamyl-tRNA synthetase, mitochondrial OS=Homo sapiens GN=EARS2 PE=1 SV=2	59108	0.5	0.5	0.5	0.5	1	0.5	3.5	0.833333	-0.263034	1.80735	0.373901	0.427243
GP110_HUMAN	Probable G-protein coupled receptor 110 OS=Homo sapiens GN=GPR110 PE=2 SV=1	102767	0.5	0.5	0.5	0.5	1	0.5	3.5	0.833333	-0.263034	1.80735	0.373901	0.427243
AT8B1_HUMAN	Probable phospholipid-transporting ATPase IC OS=Homo sapiens GN=ATP8B1 PE=1 SV=3	144802	0.5	1	0.5	0.5	0.5	0.5	3.5	1.33333	0.415037	1.80735	0.373901	0.427243
ATP9B_HUMAN	Probable phospholipid-transporting ATPase IIB OS=Homo sapiens GN=ATP9B PE=2 SV=4	130760	0.5	1	0.5	0.5	0.5	0.5	3.5	1.33333	0.415037	1.80735	0.373901	0.427243
AT8B3_HUMAN	Probable phospholipid-transporting ATPase IK OS=Homo sapiens GN=ATP8B3 PE=2 SV=3	149532	0.5	0.5	1	0.5	0.5	0.5	3.5	1.33333	0.415037	1.80735	0.373901	0.427243
PML_HUMAN	Probable transcription factor PML OS=Homo sapiens GN=PML PE=1 SV=3	99143	1	0.5	0.5	0.5	0.5	0.5	3.5	1.33333	0.415037	1.80735	0.373901	0.427243
PDD2L_HUMAN	Programmed cell death protein 2-like OS=Homo sapiens GN=PDCD2L PE=1 SV=1	40304	0.5	0.5	0.5	0.5	1	0.5	3.5	0.833333	-0.263034	1.80735	0.373901	0.427243
PDCD7_HUMAN	Programmed cell death protein 7 OS=Homo sapiens GN=PDCD7 PE=1 SV=1	54951	0.5	1	0.5	0.5	0.5	0.5	3.5	1.33333	0.415037	1.80735	0.373901	0.427243
PRELP_HUMAN	Prolargin OS=Homo sapiens GN=PRELP PE=1 SV=1	44181	0.5	0.5	0.5	0.5	1	0.5	3.5	0.833333	-0.263034	1.80735	0.373901	0.427243
PSME3_HUMAN	Proteasome activator complex subunit 3 OS=Homo sapiens GN=PSME3 PE=1 SV=1	29602	0.5	0.5	0.5	0.5	1	0.5	3.5	0.833333	-0.263034	1.80735	0.373901	0.427243
PSB2_HUMAN	Proteasome subunit beta type-2 OS=Homo sapiens GN=PSMB2 PE=1 SV=1	22993	0.5	0.5	0.5	0.5	0.5	1	3.5	0.833333	-0.263034	1.80735	0.373901	0.427243
PSB4_HUMAN	Proteasome subunit beta type-4 OS=Homo sapiens GN=PSMB4 PE=1 SV=4	29242	0.5	0.5	1	0.5	0.5	0.5	3.5	1.33333	0.415037	1.80735	0.373901	0.427243
BEX1_HUMAN	Protein BEX1 OS=Homo sapiens GN=BEX1 PE=2 SV=2	14964	0.5	0.5	0.5	0.5	0.5	1	3.5	0.833333	-0.263034	1.80735	0.373901	0.427243
BICD1_HUMAN	Protein bicaudal D homolog 1 OS=Homo sapiens GN=BICD1 PE=1 SV=3	111252	0.5	0.5	0.5	1	0.5	0.5	3.5	0.833333	-0.263034	1.80735	0.373901	0.427243
DBF4B_HUMAN	Protein DBF4 homolog B OS=Homo sapiens GN=DBF4B PE=1 SV=1	68568	0.5	0.5	0.5	0.5	0.5	1	3.5	0.833333	-0.263034	1.80735	0.373901	0.427243
DGCR6_HUMAN	Protein DGCR6 OS=Homo sapiens GN=DGCR6 PE=1 SV=3	25144	0.5	0.5	0.5	0.5	1	0.5	3.5	0.833333	-0.263034	1.80735	0.373901	0.427243
F110C_HUMAN	Protein FAM110C OS=Homo sapiens GN=FAM110C PE=2 SV=1	34116	0.5	1	0.5	0.5	0.5	0.5	3.5	1.33333	0.415037	1.80735	0.373901	0.427243
F111A_HUMAN	Protein FAM111A OS=Homo sapiens GN=FAM111A PE=2 SV=2	71007	0.5	0.5	0.5	0.5	0.5	1	3.5	0.833333	-0.263034	1.80735	0.373901	0.427243
F115A_HUMAN	Protein FAM115A OS=Homo sapiens GN=FAM115A PE=1 SV=3	103144	1	0.5	0.5	0.5	0.5	0.5	3.5	1.33333	0.415037	1.80735	0.373901	0.427243
F117B_HUMAN	Protein FAM117B OS=Homo sapiens GN=FAM117B PE=1 SV=2	62500	0.5	0.5	1	0.5	0.5	0.5	3.5	1.33333	0.415037	1.80735	0.373901	0.427243
F128A_HUMAN	Protein FAM128A OS=Homo sapiens GN=FAM128A PE=1 SV=2	16268	0.5	0.5	0.5	0.5	0.5	1	3.5	0.833333	-0.263034	1.80735	0.373901	0.427243
F1882_HUMAN	Protein FAM188B2 OS=Homo sapiens GN=FAM188B2 PE=3 SV=2	41500	0.5	0.5	0.5	1	0.5	0.5	3.5	0.833333	-0.263034	1.80735	0.373901	0.427243
FFR_HUMAN	Protein fat-free homolog OS=Homo sapiens GN=FFR PE=1 SV=2	86901	0.5	0.5	0.5	0.5	0.5	1	3.5	0.833333	-0.263034	1.80735	0.373901	0.427243
HAIR_HUMAN	Protein hairless OS=Homo sapiens GN=HR PE=1 SV=5	129979	0.5	0.5	1	0.5	0.5	0.5	3.5	1.33333	0.415037	1.80735	0.373901	0.427243
HOOK1_HUMAN	Protein Hook homolog 1 OS=Homo sapiens GN=HOOK1 PE=1 SV=2	85222	0.5	0.5	0.5	0.5	1	0.5	3.5	0.833333	-0.263034	1.80735	0.373901	0.427243
ITFG3_HUMAN	Protein ITFG3 OS=Homo sapiens GN=ITFG3 PE=1 SV=1	60249	0.5	0.5	0.5	0.5	1	0.5	3.5	0.833333	-0.263034	1.80735	0.373901	0.427243
KRBA1_HUMAN	Protein KRBA1 OS=Homo sapiens GN=KRBA1 PE=2 SV=2	108985	0	1	0.5	0.5	1	0.5	3.5	0.666667	-0.584963	1.80735	0.64333	0.191566
LYRIC_HUMAN	Protein LYRIC OS=Homo sapiens GN=MTDH PE=1 SV=2	63856	0.5	0.5	0.5	0.5	0.5	1	3.5	0.833333	-0.263034	1.80735	0.373901	0.427243
MAEL_HUMAN	Protein maelstrom homolog OS=Homo sapiens GN=MAEL PE=1 SV=1	49872	1	0.5	0.5	0.5	0.5	0.5	3.5	1.33333	0.415037	1.80735	0.373901	0.427243
PATL1_HUMAN	Protein PAT1 homolog 1 OS=Homo sapiens GN=PATL1 PE=1 SV=2	87138	0.5	0.5	1	0.5	0.5	0.5	3.5	1.33333	0.415037	1.80735	0.373901	0.427243
PPM1M_HUMAN	Protein phosphatase 1M OS=Homo sapiens GN=PPM1M PE=2 SV=1	30698	0.5	0.5	0.5	0.5	1	0.5	3.5	0.833333	-0.263034	1.80735	0.373901	0.427243
QN1_HUMAN	Protein QN1 homolog OS=Homo sapiens GN=KIAA1009 PE=1 SV=2	162356	0.5	0.5	0.5	0.5	0.5	1	3.5	0.833333	-0.263034	1.80735	0.373901	0.427243
RMD5A_HUMAN	Protein RMD5 homolog A OS=Homo sapiens GN=RMND5A PE=1 SV=1	44819	0.5	1	0.5	0.5	0.5	0.5	3.5	1.33333	0.415037	1.80735	0.373901	0.427243
M11D1_HUMAN	Protein RSM22 homolog, mitochondrial OS=Homo sapiens GN=METT11D1 PE=2 SV=1	51272	0.5	0.5	0.5	0.5	1	0.5	3.5	0.833333	-0.263034	1.80735	0.373901	0.427243
SCRIB_HUMAN	Protein scribble homolog OS=Homo sapiens GN=SCRIB PE=1 SV=4	175748	0.5	0.5	1	0.5	0.5	0.5	3.5	1.33333	0.415037	1.80735	0.373901	0.427243
SON_HUMAN	Protein SON OS=Homo sapiens GN=SON PE=1 SV=3	264079	0.5	0.5	0.5	0.5	0.5	1	3.5	0.833333	-0.263034	1.80735	0.373901	0.427243
PTAD2_HUMAN	Protein tyrosine phosphatase-like protein PTPLAD2 OS=Homo sapiens GN=PTPLAD2 PE=2 SV=1	27729	0.5	0.5	0.5	0.5	1	0.5	3.5	0.833333	-0.263034	1.80735	0.373901	0.427243
WNT4_HUMAN	Protein Wnt-4 OS=Homo sapiens GN=WNT4 PE=1 SV=4	40452	0.5	0.5	0.5	0.5	0.5	1	3.5	0.833333	-0.263034	1.80735	0.373901	0.427243
XRP2_HUMAN	Protein XRP2 OS=Homo sapiens GN=RP2 PE=1 SV=4	40471	0.5	0.5	0.5	0.5	1	0.5	3.5	0.833333	-0.263034	1.80735	0.373901	0.427243
PCDBD_HUMAN	Protocadherin beta-13 OS=Homo sapiens GN=PCDHB13 PE=2 SV=1	88068	0.5	1	0.5	0.5	0.5	0.5	3.5	1.33333	0.415037	1.80735	0.373901	0.427243
PCD15_HUMAN	Protocadherin-15 OS=Homo sapiens GN=PCDH15 PE=1 SV=2	217303	0.5	1	0.5	0.5	0.5	0.5	3.5	1.33333	0.415037	1.80735	0.373901	0.427243
PCLI1_HUMAN	PTB-containing, cubilin and LRP1-interacting protein OS=Homo sapiens GN=PID1 PE=1 SV=1	28766	0	0.5	0.5	1	1	0.5	3.5	0.5	-1	1.80735	0.101192	0.994854
PHS2_HUMAN	Pterin-4-alpha-carbinolamine dehydratase 2 OS=Homo sapiens GN=PCBD2 PE=1 SV=4	14413	1	0.5	0.5	0.5	0.5	0.5	3.5	1.33333	0.415037	1.80735	0.373901	0.427243
PUM1_HUMAN	Pumilio homolog 1 OS=Homo sapiens GN=PUM1 PE=1 SV=3	127079	0.5	0.5	0.5	1	0.5	0.5	3.5	0.833333	-0.263034	1.80735	0.373901	0.427243
RS26L_HUMAN	Putative 40S ribosomal protein S26-like 1 OS=Homo sapiens GN=RPS26P11 PE=5 SV=1	13336	0.5	0.5	0.5	1	0.5	0.5	3.5	0.833333	-0.263034	1.80735	0.373901	0.427243
NF1L5_HUMAN	Putative neurofibromin 1-like protein 5 OS=Homo sapiens GN=NF1L5 PE=5 SV=1	13830	0.5	0.5	0.5	0.5	1	0.5	3.5	0.833333	-0.263034	1.80735	0.373901	0.427243
SRG_HUMAN	Putative survival-related protein OS=Homo sapiens GN=CASZ1 PE=5 SV=1	18677	0.5	0.5	1	0.5	0.5	0.5	3.5	1.33333	0.415037	1.80735	0.373901	0.427243
YL018_HUMAN	Putative zinc finger protein LOC440122 OS=Homo sapiens PE=2 SV=2	65033	0.5	0.5	1	0.5	0.5	0.5	3.5	1.33333	0.415037	1.80735	0.373901	0.427243
IFIX_HUMAN	Pyrin and HIN domain-containing protein 1 OS=Homo sapiens GN=PYHIN1 PE=1 SV=1	55316	0.5	0.5	0.5	1	0.5	0.5	3.5	0.833333	-0.263034	1.80735	0.373901	0.427243
P5CR1_HUMAN	Pyrroline-5-carboxylate reductase 1, mitochondrial OS=Homo sapiens GN=PYCR1 PE=1 SV=2	33568	0.5	0.5	0.5	0.5	1	0.5	3.5	0.833333	-0.263034	1.80735	0.373901	0.427243
GDIA_HUMAN	Rab GDP dissociation inhibitor alpha OS=Homo sapiens GN=GDI1 PE=1 SV=2	51177	1	0.5	0.5	0.5	0.5	0.5	3.5	1.33333	0.415037	1.80735	0.373901	0.427243
AKT1_HUMAN	RAC-alpha serine/threonine-protein kinase OS=Homo sapiens GN=AKT1 PE=1 SV=2	56050	0.5	0.5	0.5	0.5	1	0.5	3.5	0.833333	-0.263034	1.80735	0.373901	0.427243
RGPA1_HUMAN	Ral GTPase-activating protein subunit alpha-1 OS=Homo sapiens GN=RALGAPA1 PE=1 SV=1	231568	0.5	0.5	0.5	0.5	1	0.5	3.5	0.833333	-0.263034	1.80735	0.373901	0.427243
RIN1_HUMAN	Ras and Rab interactor 1 OS=Homo sapiens GN=RIN1 PE=1 SV=4	84902	0.5	0.5	1	0.5	0.5	0.5	3.5	1.33333	0.415037	1.80735	0.373901	0.427243
RAC1_HUMAN	Ras-related C3 botulinum toxin substrate 1 OS=Homo sapiens GN=RAC1 PE=1 SV=1	21835	0.5	0.5	0.5	1	0.5	0.5	3.5	0.833333	-0.263034	1.80735	0.373901	0.427243
RAB3A_HUMAN	Ras-related protein Rab-3A OS=Homo sapiens GN=RAB3A PE=1 SV=1	25196	0.5	0.5	0.5	1	0.5	0.5	3.5	0.833333	-0.263034	1.80735	0.373901	0.427243
PTPRU_HUMAN	Receptor-type tyrosine-protein phosphatase U OS=Homo sapiens GN=PTPRU PE=1 SV=2	164259	0.5	0.5	0.5	0.5	1	0.5	3.5	0.833333	-0.263034	1.80735	0.373901	0.427243
RFC1_HUMAN	Replication factor C subunit 1 OS=Homo sapiens GN=RFC1 PE=1 SV=4	128688	1	0.5	0.5	0.5	0.5	0.5	3.5	1.33333	0.415037	1.80735	0.373901	0.427243
RFA1_HUMAN	Replication protein A 70 kDa DNA-binding subunit OS=Homo sapiens GN=RPA1 PE=1 SV=2	68723	0.5	0.5	0.5	0.5	1	0.5	3.5	0.833333	-0.263034	1.80735	0.373901	0.427243
ROCK1_HUMAN	Rho-associated protein kinase 1 OS=Homo sapiens GN=ROCK1 PE=1 SV=1	159102	0.5	1	0.5	0.5	0.5	0.5	3.5	1.33333	0.415037	1.80735	0.373901	0.427243
RHBT3_HUMAN	Rho-related BTB domain-containing protein 3 OS=Homo sapiens GN=RHOBTB3 PE=1 SV=2	70680	0.5	1	0.5	0.5	0.5	0.5	3.5	1.33333	0.415037	1.80735	0.373901	0.427243
RPP40_HUMAN	Ribonuclease P protein subunit p40 OS=Homo sapiens GN=RPP40 PE=1 SV=3	42434	0.5	1	0.5	0.5	0.5	0.5	3.5	1.33333	0.415037	1.80735	0.373901	0.427243
RNF6_HUMAN	RING finger protein 6 OS=Homo sapiens GN=RNF6 PE=2 SV=1	78444	0.5	1	0.5	0.5	0.5	0.5	3.5	1.33333	0.415037	1.80735	0.373901	0.427243
CTR9_HUMAN	RNA polymerase-associated protein CTR9 homolog OS=Homo sapiens GN=CTR9 PE=1 SV=1	134332	0.5	0.5	1	0.5	0.5	0.5	3.5	1.33333	0.415037	1.80735	0.373901	0.427243
RBM34_HUMAN	RNA-binding protein 34 OS=Homo sapiens GN=RBM34 PE=1 SV=2	48649	0	1	0.5	0.5	1	0.5	3.5	0.666667	-0.584963	1.80735	0.64333	0.191566
RBM8A_HUMAN	RNA-binding protein 8A OS=Homo sapiens GN=RBM8A PE=1 SV=1	19934	0.5	0.5	0.5	1	0.5	0.5	3.5	0.833333	-0.263034	1.80735	0.373901	0.427243
RBM9_HUMAN	RNA-binding protein 9 OS=Homo sapiens GN=RBM9 PE=1 SV=3	41348	0.5	0.5	0.5	0.5	0.5	1	3.5	0.833333	-0.263034	1.80735	0.373901	0.427243
RALY_HUMAN	RNA-binding protein Raly OS=Homo sapiens GN=RALY PE=1 SV=1	32501	0	1	0.5	0.5	1	0.5	3.5	0.666667	-0.584963	1.80735	0.64333	0.191566
RALYL_HUMAN	RNA-binding Raly-like protein OS=Homo sapiens GN=RALYL PE=1 SV=2	32425	0.5	0.5	0.5	0.5	1	0.5	3.5	0.833333	-0.263034	1.80735	0.373901	0.427243
RRP12_HUMAN	RRP12-like protein OS=Homo sapiens GN=RRP12 PE=1 SV=2	145037	0.5	0.5	1	0.5	0.5	0.5	3.5	1.33333	0.415037	1.80735	0.373901	0.427243
RUND1_HUMAN	RUN domain-containing protein 1 OS=Homo sapiens GN=RUNDC1 PE=1 SV=2	68084	0.5	0.5	0.5	0.5	0.5	1	3.5	0.833333	-0.263034	1.80735	0.373901	0.427243
SAMC_HUMAN	S-adenosylmethionine mitochondrial carrier protein OS=Homo sapiens GN=SLC25A26 PE=2 SV=1	29476	0.5	0.5	0.5	0.5	0.5	1	3.5	0.833333	-0.263034	1.80735	0.373901	0.427243
SLFN5_HUMAN	Schlafen family member 5 OS=Homo sapiens GN=SLFN5 PE=1 SV=1	102530	0.5	0.5	0.5	1	0.5	0.5	3.5	0.833333	-0.263034	1.80735	0.373901	0.427243
SENP3_HUMAN	Sentrin-specific protease 3 OS=Homo sapiens GN=SENP3 PE=1 SV=2	65596	1	0.5	0.5	0.5	0.5	0.5	3.5	1.33333	0.415037	1.80735	0.373901	0.427243
SEPT6_HUMAN	Septin-6 OS=Homo sapiens GN=SEPT6 PE=1 SV=4	50084	0.5	0.5	0.5	0.5	1	0.5	3.5	0.833333	-0.263034	1.80735	0.373901	0.427243
SEPT7_HUMAN	Septin-7 OS=Homo sapiens GN=SEPT7 PE=1 SV=2	50933	0.5	0.5	0.5	0.5	1	0.5	3.5	0.833333	-0.263034	1.80735	0.373901	0.427243
SQSTM_HUMAN	Sequestosome-1 OS=Homo sapiens GN=SQSTM1 PE=1 SV=1	48455	1	0.5	0.5	0.5	0.5	0.5	3.5	1.33333	0.415037	1.80735	0.373901	0.427243
SRRM1_HUMAN	Serine/arginine repetitive matrix protein 1 OS=Homo sapiens GN=SRRM1 PE=1 SV=2	102331	0	0.5	1	0.5	0.5	1	3.5	0.666667	-0.584963	1.80735	0.64333	0.191566
MST4_HUMAN	Serine/threonine-protein kinase MST4 OS=Homo sapiens GN=MST4 PE=1 SV=2	46785	0.5	0.5	0.5	0.5	1	0.5	3.5	0.833333	-0.263034	1.80735	0.373901	0.427243
NEK11_HUMAN	Serine/threonine-protein kinase Nek11 OS=Homo sapiens GN=NEK11 PE=1 SV=1	74970	0.5	0.5	1	0.5	0.5	0.5	3.5	1.33333	0.415037	1.80735	0.373901	0.427243
NEK6_HUMAN	Serine/threonine-protein kinase Nek6 OS=Homo sapiens GN=NEK6 PE=1 SV=2	36261	0.5	0.5	0.5	0.5	1	0.5	3.5	0.833333	-0.263034	1.80735	0.373901	0.427243
PRKX_HUMAN	Serine/threonine-protein kinase PRKX OS=Homo sapiens GN=PRKX PE=2 SV=1	41041	0.5	0.5	1	0.5	0.5	0.5	3.5	1.33333	0.415037	1.80735	0.373901	0.427243
TAOK3_HUMAN	Serine/threonine-protein kinase TAO3 OS=Homo sapiens GN=TAOK3 PE=1 SV=2	105796	0.5	1	0.5	0.5	0.5	0.5	3.5	1.33333	0.415037	1.80735	0.373901	0.427243
2AAB_HUMAN	Serine/threonine-protein phosphatase 2A 65 kDa regulatory subunit A beta isoform OS=Homo sapiens GN=PPP2R1B PE=1 SV=3	66799	0.5	0.5	0.5	0.5	1	0.5	3.5	0.833333	-0.263034	1.80735	0.373901	0.427243
SAPS2_HUMAN	Serine/threonine-protein phosphatase 6 regulatory subunit 2 OS=Homo sapiens GN=SAPS2 PE=1 SV=2	106358	1	0.5	0.5	0.5	0.5	0.5	3.5	1.33333	0.415037	1.80735	0.373901	0.427243
SH24A_HUMAN	SH2 domain-containing protein 4A OS=Homo sapiens GN=SH2D4A PE=1 SV=1	52922	0.5	1	0.5	0.5	0.5	0.5	3.5	1.33333	0.415037	1.80735	0.373901	0.427243
SIG11_HUMAN	Sialic acid-binding Ig-like lectin 11 OS=Homo sapiens GN=SIGLEC11 PE=1 SV=1	75524	0.5	0.5	0.5	0.5	1	0.5	3.5	0.833333	-0.263034	1.80735	0.373901	0.427243
SIGL9_HUMAN	Sialic acid-binding Ig-like lectin 9 OS=Homo sapiens GN=SIGLEC9 PE=1 SV=2	50734	0.5	0.5	1	0.5	0.5	0.5	3.5	1.33333	0.415037	1.80735	0.373901	0.427243
SFXN3_HUMAN	Sideroflexin-3 OS=Homo sapiens GN=SFXN3 PE=2 SV=1	35823	0.5	0.5	0.5	0.5	1	0.5	3.5	0.833333	-0.263034	1.80735	0.373901	0.427243
SRPR_HUMAN	Signal recognition particle receptor subunit alpha OS=Homo sapiens GN=SRPR PE=1 SV=2	70223	1	0.5	0.5	0.5	0.5	0.5	3.5	1.33333	0.415037	1.80735	0.373901	0.427243
SI1L2_HUMAN	Signal-induced proliferation-associated 1-like protein 2 OS=Homo sapiens GN=SIPA1L2 PE=1 SV=2	192371	1	0.5	0.5	0.5	0.5	0.5	3.5	1.33333	0.415037	1.80735	0.373901	0.427243
PDS5A_HUMAN	Sister chromatid cohesion protein PDS5 homolog A OS=Homo sapiens GN=PDS5A PE=1 SV=1	152274	0.5	0.5	0.5	0.5	0.5	1	3.5	0.833333	-0.263034	1.80735	0.373901	0.427243
UTP20_HUMAN	Small subunit processome component 20 homolog OS=Homo sapiens GN=UTP20 PE=1 SV=2	320820	1	0.5	0.5	0.5	0.5	0.5	3.5	1.33333	0.415037	1.80735	0.373901	0.427243
SUMO2_HUMAN	Small ubiquitin-related modifier 2 OS=Homo sapiens GN=SUMO2 PE=1 SV=1	10921	0.5	0.5	0.5	1	0.5	0.5	3.5	0.833333	-0.263034	1.80735	0.373901	0.427243
S4A7_HUMAN	Sodium bicarbonate cotransporter 3 OS=Homo sapiens GN=SLC4A7 PE=1 SV=2	137098	0.5	0.5	0.5	0.5	0.5	1	3.5	0.833333	-0.263034	1.80735	0.373901	0.427243
NCKX5_HUMAN	Sodium/potassium/calcium exchanger 5 OS=Homo sapiens GN=SLC24A5 PE=1 SV=1	55708	0.5	0.5	1	0.5	0.5	0.5	3.5	1.33333	0.415037	1.80735	0.373901	0.427243
S20A2_HUMAN	Sodium-dependent phosphate transporter 2 OS=Homo sapiens GN=SLC20A2 PE=1 SV=1	70861	0.5	0.5	0.5	0.5	1	0.5	3.5	0.833333	-0.263034	1.80735	0.373901	0.427243
S12A2_HUMAN	Solute carrier family 12 member 2 OS=Homo sapiens GN=SLC12A2 PE=1 SV=1	132048	0.5	0.5	0.5	0.5	0.5	1	3.5	0.833333	-0.263034	1.80735	0.373901	0.427243
S12A4_HUMAN	Solute carrier family 12 member 4 OS=Homo sapiens GN=SLC12A4 PE=1 SV=2	121712	0.5	0.5	0.5	1	0.5	0.5	3.5	0.833333	-0.263034	1.80735	0.373901	0.427243
S22AA_HUMAN	Solute carrier family 22 member 10 OS=Homo sapiens GN=SLC22A10 PE=2 SV=1	59680	1	0.5	0.5	0.5	0.5	0.5	3.5	1.33333	0.415037	1.80735	0.373901	0.427243
SAS10_HUMAN	Something about silencing protein 10 OS=Homo sapiens GN=UTP3 PE=1 SV=1	54639	0.5	0.5	1	0.5	0.5	0.5	3.5	1.33333	0.415037	1.80735	0.373901	0.427243
SNX2_HUMAN	Sorting nexin-2 OS=Homo sapiens GN=SNX2 PE=1 SV=2	58549	0.5	0.5	0.5	0.5	1	0.5	3.5	0.833333	-0.263034	1.80735	0.373901	0.427243
SPT21_HUMAN	Spermatogenesis-associated protein 21 OS=Homo sapiens GN=SPATA21 PE=2 SV=3	52574	0.5	0.5	0.5	0.5	1	0.5	3.5	0.833333	-0.263034	1.80735	0.373901	0.427243
SKP1_HUMAN	S-phase kinase-associated protein 1 OS=Homo sapiens GN=SKP1 PE=1 SV=2	18817	0.5	1	0.5	0.5	0.5	0.5	3.5	1.33333	0.415037	1.80735	0.373901	0.427243
SPI2A_HUMAN	Spindlin-2A OS=Homo sapiens GN=SPIN2A PE=1 SV=3	29284	1	0.5	0.5	0.5	0.5	0.5	3.5	1.33333	0.415037	1.80735	0.373901	0.427243
SPIN4_HUMAN	Spindlin-4 OS=Homo sapiens GN=SPIN4 PE=2 SV=1	28699	0.5	0.5	0.5	1	0.5	0.5	3.5	0.833333	-0.263034	1.80735	0.373901	0.427243
SF01_HUMAN	Splicing factor 1 OS=Homo sapiens GN=SF1 PE=1 SV=4	68514	0.5	0.5	0.5	0.5	0.5	1	3.5	0.833333	-0.263034	1.80735	0.373901	0.427243
SF3A2_HUMAN	Splicing factor 3A subunit 2 OS=Homo sapiens GN=SF3A2 PE=1 SV=2	49338	0.5	1	0.5	0.5	0.5	0.5	3.5	1.33333	0.415037	1.80735	0.373901	0.427243
SF17A_HUMAN	Splicing factor, arginine/serine-rich 17A OS=Homo sapiens GN=SFRS17A PE=1 SV=2	81313	0.5	0.5	1	0.5	0.5	0.5	3.5	1.33333	0.415037	1.80735	0.373901	0.427243
SLIRP_HUMAN	SRA stem-loop-interacting RNA-binding protein, mitochondrial OS=Homo sapiens GN=SLIRP PE=1 SV=1	12398	0.5	0.5	0.5	1	0.5	0.5	3.5	0.833333	-0.263034	1.80735	0.373901	0.427243
ST65G_HUMAN	STAGA complex 65 subunit gamma OS=Homo sapiens GN=SUPT7L PE=1 SV=1	46563	0.5	0.5	0.5	0.5	1	0.5	3.5	0.833333	-0.263034	1.80735	0.373901	0.427243
SND1_HUMAN	Staphylococcal nuclease domain-containing protein 1 OS=Homo sapiens GN=SND1 PE=1 SV=1	102618	0.5	0.5	0.5	0.5	0.5	1	3.5	0.833333	-0.263034	1.80735	0.373901	0.427243
STAR9_HUMAN	StAR-related lipid transfer protein 9 OS=Homo sapiens GN=STARD9 PE=2 SV=2	512080	0.5	1	0.5	0.5	0.5	0.5	3.5	1.33333	0.415037	1.80735	0.373901	0.427243
SMHD1_HUMAN	Structural maintenance of chromosomes flexible hinge domain-containing protein 1 OS=Homo sapiens GN=SMCHD1 PE=1 SV=2	227942	0.5	1	0.5	0.5	0.5	0.5	3.5	1.33333	0.415037	1.80735	0.373901	0.427243
SMC3_HUMAN	Structural maintenance of chromosomes protein 3 OS=Homo sapiens GN=SMC3 PE=1 SV=2	141853	0.5	0.5	0.5	1	0.5	0.5	3.5	0.833333	-0.263034	1.80735	0.373901	0.427243
SYT9_HUMAN	Synaptotagmin-9 OS=Homo sapiens GN=SYT9 PE=2 SV=1	56894	0.5	0.5	0.5	1	0.5	0.5	3.5	0.833333	-0.263034	1.80735	0.373901	0.427243
STX4_HUMAN	Syntaxin-4 OS=Homo sapiens GN=STX4 PE=1 SV=2	34273	0.5	0.5	0.5	0.5	1	0.5	3.5	0.833333	-0.263034	1.80735	0.373901	0.427243
STX6_HUMAN	Syntaxin-6 OS=Homo sapiens GN=STX6 PE=1 SV=1	29215	0.5	0.5	0.5	1	0.5	0.5	3.5	0.833333	-0.263034	1.80735	0.373901	0.427243
BTAF1_HUMAN	TATA-binding protein-associated factor 172 OS=Homo sapiens GN=BTAF1 PE=1 SV=2	209037	0.5	0.5	0.5	0.5	1	0.5	3.5	0.833333	-0.263034	1.80735	0.373901	0.427243
TBR1_HUMAN	T-box brain protein 1 OS=Homo sapiens GN=TBR1 PE=1 SV=1	74520	0.5	0.5	0.5	0.5	1	0.5	3.5	0.833333	-0.263034	1.80735	0.373901	0.427243
TEKT4_HUMAN	Tektin-4 OS=Homo sapiens GN=TEKT4 PE=2 SV=1	51301	0.5	0.5	1	0.5	0.5	0.5	3.5	1.33333	0.415037	1.80735	0.373901	0.427243
TEP1_HUMAN	Telomerase protein component 1 OS=Homo sapiens GN=TEP1 PE=1 SV=2	293500	0.5	0.5	1	0.5	0.5	0.5	3.5	1.33333	0.415037	1.80735	0.373901	0.427243
TERF1_HUMAN	Telomeric repeat-binding factor 1 OS=Homo sapiens GN=TERF1 PE=1 SV=3	50670	0.5	1	0.5	0.5	0.5	0.5	3.5	1.33333	0.415037	1.80735	0.373901	0.427243
TTC27_HUMAN	Tetratricopeptide repeat protein 27 OS=Homo sapiens GN=TTC27 PE=1 SV=1	97883	0.5	0.5	0.5	0.5	1	0.5	3.5	0.833333	-0.263034	1.80735	0.373901	0.427243
ERCC3_HUMAN	TFIIH basal transcription factor complex helicase XPB subunit OS=Homo sapiens GN=ERCC3 PE=1 SV=1	90019	0.5	1	0.5	0.5	0.5	0.5	3.5	1.33333	0.415037	1.80735	0.373901	0.427243
THAP2_HUMAN	THAP domain-containing protein 2 OS=Homo sapiens GN=THAP2 PE=1 SV=1	26699	0.5	0.5	0.5	0.5	1	0.5	3.5	0.833333	-0.263034	1.80735	0.373901	0.427243
SYTM_HUMAN	Threonyl-tRNA synthetase, mitochondrial OS=Homo sapiens GN=TARS2 PE=1 SV=1	81841	0.5	0.5	0.5	0.5	1	0.5	3.5	0.833333	-0.263034	1.80735	0.373901	0.427243
TSP4_HUMAN	Thrombospondin-4 OS=Homo sapiens GN=THBS4 PE=1 SV=2	108482	0.5	0.5	0.5	0.5	0.5	1	3.5	0.833333	-0.263034	1.80735	0.373901	0.427243
THUM3_HUMAN	THUMP domain-containing protein 3 OS=Homo sapiens GN=THUMPD3 PE=1 SV=1	57765	0.5	0.5	0.5	0.5	1	0.5	3.5	0.833333	-0.263034	1.80735	0.373901	0.427243
THADA_HUMAN	Thyroid adenoma-associated protein OS=Homo sapiens GN=THADA PE=1 SV=1	222886	0.5	1	0.5	0.5	0.5	0.5	3.5	1.33333	0.415037	1.80735	0.373901	0.427243
TRIP6_HUMAN	Thyroid receptor-interacting protein 6 OS=Homo sapiens GN=TRIP6 PE=1 SV=3	51738	0.5	0.5	0.5	0.5	1	0.5	3.5	0.833333	-0.263034	1.80735	0.373901	0.427243
TLCD2_HUMAN	TLC domain-containing protein 2 OS=Homo sapiens GN=TLCD2 PE=2 SV=3	28942	0.5	1	0.5	0.5	0.5	0.5	3.5	1.33333	0.415037	1.80735	0.373901	0.427243
TOR3A_HUMAN	Torsin-3A OS=Homo sapiens GN=TOR3A PE=1 SV=1	46740	0.5	0.5	0.5	0.5	1	0.5	3.5	0.833333	-0.263034	1.80735	0.373901	0.427243
TPPC5_HUMAN	Trafficking protein particle complex subunit 5 OS=Homo sapiens GN=TRAPPC5 PE=1 SV=1	20884	0.5	0.5	0.5	0.5	1	0.5	3.5	0.833333	-0.263034	1.80735	0.373901	0.427243
ELOA1_HUMAN	Transcription elongation factor B polypeptide 3 OS=Homo sapiens GN=TCEB3 PE=1 SV=1	87575	1	0.5	0.5	0.5	0.5	0.5	3.5	1.33333	0.415037	1.80735	0.373901	0.427243
TFEC_HUMAN	Transcription factor EC OS=Homo sapiens GN=TFEC PE=1 SV=1	38935	0.5	0.5	1	0.5	0.5	0.5	3.5	1.33333	0.415037	1.80735	0.373901	0.427243
HES4_HUMAN	Transcription factor HES-4 OS=Homo sapiens GN=HES4 PE=2 SV=1	23680	0.5	0.5	0.5	0.5	1	0.5	3.5	0.833333	-0.263034	1.80735	0.373901	0.427243
SOX5_HUMAN	Transcription factor SOX-5 OS=Homo sapiens GN=SOX5 PE=2 SV=3	84201	1	0.5	0.5	0.5	0.5	0.5	3.5	1.33333	0.415037	1.80735	0.373901	0.427243
TCFL5_HUMAN	Transcription factor-like 5 protein OS=Homo sapiens GN=TCFL5 PE=2 SV=2	53405	0.5	0.5	1	0.5	0.5	0.5	3.5	1.33333	0.415037	1.80735	0.373901	0.427243
T2EB_HUMAN	Transcription initiation factor IIE subunit beta OS=Homo sapiens GN=GTF2E2 PE=1 SV=1	33080	0.5	0.5	0.5	0.5	0.5	1	3.5	0.833333	-0.263034	1.80735	0.373901	0.427243
TAF5_HUMAN	Transcription initiation factor TFIID subunit 5 OS=Homo sapiens GN=TAF5 PE=1 SV=3	87289	1	0.5	0.5	0.5	0.5	0.5	3.5	1.33333	0.415037	1.80735	0.373901	0.427243
SSRA_HUMAN	Translocon-associated protein subunit alpha OS=Homo sapiens GN=SSR1 PE=1 SV=3	32215	0.5	0.5	0.5	0.5	0.5	1	3.5	0.833333	-0.263034	1.80735	0.373901	0.427243
TMCC2_HUMAN	Transmembrane and coiled-coil domains protein 2 OS=Homo sapiens GN=TMCC2 PE=2 SV=3	77686	0.5	1	0.5	0.5	0.5	0.5	3.5	1.33333	0.415037	1.80735	0.373901	0.427243
TMEDA_HUMAN	Transmembrane emp24 domain-containing protein 10 OS=Homo sapiens GN=TMED10 PE=1 SV=2	25131	0.5	0.5	0.5	1	0.5	0.5	3.5	0.833333	-0.263034	1.80735	0.373901	0.427243
TM146_HUMAN	Transmembrane protein 146 OS=Homo sapiens GN=TMEM146 PE=2 SV=3	91436	0.5	0.5	0.5	0.5	0.5	1	3.5	0.833333	-0.263034	1.80735	0.373901	0.427243
TM165_HUMAN	Transmembrane protein 165 OS=Homo sapiens GN=TMEM165 PE=1 SV=1	35055	0.5	0.5	0.5	0.5	1	0.5	3.5	0.833333	-0.263034	1.80735	0.373901	0.427243
TMM49_HUMAN	Transmembrane protein 49 OS=Homo sapiens GN=TMEM49 PE=2 SV=1	46607	0.5	0.5	0.5	0.5	0.5	1	3.5	0.833333	-0.263034	1.80735	0.373901	0.427243
TRI56_HUMAN	Tripartite motif-containing protein 56 OS=Homo sapiens GN=TRIM56 PE=1 SV=3	83147	1	0.5	0.5	0.5	0.5	0.5	3.5	1.33333	0.415037	1.80735	0.373901	0.427243
TRI75_HUMAN	Tripartite motif-containing protein 75 OS=Homo sapiens GN=TRIM75 PE=2 SV=2	54727	0.5	0.5	0.5	1	0.5	0.5	3.5	0.833333	-0.263034	1.80735	0.373901	0.427243
TRM61_HUMAN	tRNA (adenine-N(1)-)-methyltransferase catalytic subunit TRMT61A OS=Homo sapiens GN=TRMT61A PE=1 SV=1	31704	1	0.5	0.5	0.5	0.5	0.5	3.5	1.33333	0.415037	1.80735	0.373901	0.427243
TPRG1_HUMAN	Tumor protein p63-regulated gene 1 protein OS=Homo sapiens GN=TPRG1 PE=2 SV=1	31438	1	0.5	0.5	0.5	0.5	0.5	3.5	1.33333	0.415037	1.80735	0.373901	0.427243
TS101_HUMAN	Tumor susceptibility gene 101 protein OS=Homo sapiens GN=TSG101 PE=1 SV=2	44088	0.5	0.5	0.5	0.5	0.5	1	3.5	0.833333	-0.263034	1.80735	0.373901	0.427243
TYRO_HUMAN	Tyrosinase OS=Homo sapiens GN=TYR PE=1 SV=3	61323	0.5	1	0.5	0.5	0.5	0.5	3.5	1.33333	0.415037	1.80735	0.373901	0.427243
STYK1_HUMAN	Tyrosine-protein kinase STYK1 OS=Homo sapiens GN=STYK1 PE=2 SV=3	48086	0.5	0.5	0.5	1	0.5	0.5	3.5	0.833333	-0.263034	1.80735	0.373901	0.427243
PTN1_HUMAN	Tyrosine-protein phosphatase non-receptor type 1 OS=Homo sapiens GN=PTPN1 PE=1 SV=1	50505	0.5	0.5	0.5	0.5	1	0.5	3.5	0.833333	-0.263034	1.80735	0.373901	0.427243
PTN13_HUMAN	Tyrosine-protein phosphatase non-receptor type 13 OS=Homo sapiens GN=PTPN13 PE=1 SV=2	278843	1	0.5	0.5	0.5	0.5	0.5	3.5	1.33333	0.415037	1.80735	0.373901	0.427243
SNRPA_HUMAN	U1 small nuclear ribonucleoprotein A OS=Homo sapiens GN=SNRPA PE=1 SV=3	31259	0	1	0.5	0.5	0.5	1	3.5	0.833333	-0.263034	1.80735	0.64333	0.191566
U1SBP_HUMAN	U11/U12 small nuclear ribonucleoprotein 35 kDa protein OS=Homo sapiens GN=SNRNP35 PE=1 SV=1	29432	0.5	0.5	0.5	0.5	0.5	1	3.5	0.833333	-0.263034	1.80735	0.373901	0.427243
UGDH_HUMAN	UDP-glucose 6-dehydrogenase OS=Homo sapiens GN=UGDH PE=1 SV=1	55674	0.5	0.5	0.5	0.5	1	0.5	3.5	0.833333	-0.263034	1.80735	0.373901	0.427243
UD2B4_HUMAN	UDP-glucuronosyltransferase 2B4 OS=Homo sapiens GN=UGT2B4 PE=1 SV=2	60872	1	0.5	0.5	0.5	0.5	0.5	3.5	1.33333	0.415037	1.80735	0.373901	0.427243
CL045_HUMAN	Uncharacterized protein C12orf45 OS=Homo sapiens GN=C12orf45 PE=1 SV=1	20509	0.5	0.5	0.5	0.5	0.5	1	3.5	0.833333	-0.263034	1.80735	0.373901	0.427243
CO017_HUMAN	Uncharacterized protein C15orf17 OS=Homo sapiens GN=C15orf17 PE=1 SV=1	21432	1	0.5	0.5	0.5	0.5	0.5	3.5	1.33333	0.415037	1.80735	0.373901	0.427243
CS052_HUMAN	Uncharacterized protein C19orf52 OS=Homo sapiens GN=C19orf52 PE=1 SV=2	29500	0.5	0.5	0.5	0.5	1	0.5	3.5	0.833333	-0.263034	1.80735	0.373901	0.427243
CS068_HUMAN	Uncharacterized protein C19orf68 OS=Homo sapiens GN=C19orf68 PE=2 SV=2	70998	0.5	0.5	0.5	0.5	1	0.5	3.5	0.833333	-0.263034	1.80735	0.373901	0.427243
CB072_HUMAN	Uncharacterized protein C2orf72 OS=Homo sapiens GN=C2orf72 PE=2 SV=1	17788	0.5	0.5	0.5	0.5	0.5	1	3.5	0.833333	-0.263034	1.80735	0.373901	0.427243
CX057_HUMAN	Uncharacterized protein CXorf57 OS=Homo sapiens GN=CXorf57 PE=1 SV=2	98291	0.5	0.5	0.5	0.5	1	0.5	3.5	0.833333	-0.263034	1.80735	0.373901	0.427243
YA046_HUMAN	Uncharacterized protein ENSP00000361571 OS=Homo sapiens PE=4 SV=2	66465	0.5	0.5	0.5	0.5	1	0.5	3.5	0.833333	-0.263034	1.80735	0.373901	0.427243
K0406_HUMAN	Uncharacterized protein KIAA0406 OS=Homo sapiens GN=KIAA0406 PE=1 SV=3	123474	0.5	0.5	0.5	0.5	1	0.5	3.5	0.833333	-0.263034	1.80735	0.373901	0.427243
K0802_HUMAN	Uncharacterized protein KIAA0802 OS=Homo sapiens GN=KIAA0802 PE=1 SV=3	209847	0.5	0.5	0.5	0.5	0.5	1	3.5	0.833333	-0.263034	1.80735	0.373901	0.427243
CL048_HUMAN	UPF0419 protein C12orf48 OS=Homo sapiens GN=C12orf48 PE=2 SV=2	65668	0.5	0.5	0.5	0.5	0.5	1	3.5	0.833333	-0.263034	1.80735	0.373901	0.427243
CJ076_HUMAN	UPF0668 protein C10orf76 OS=Homo sapiens GN=C10orf76 PE=2 SV=1	79515	0.5	0.5	0.5	0.5	0.5	1	3.5	0.833333	-0.263034	1.80735	0.373901	0.427243
[truncated: 60 more rows]
